# Supplementary material for: Genome-Wide Association Study Reveals Candidate Genes Regulating Plant Height and First-Branch Height in Brassica napus
Source: Int J Mol Sci. 2025 May 26;26(11):5090. doi: 10.3390/ijms26115090 (PMC12155442; doi:10.3390/ijms26115090)
Supplement: Supplementary file 1 [file ijms-26-05090-s001.zip]

Archive with 8 entries (8 files):
- Figures S1-S3.pdf
- Table S1 Information on all significant SNP loci satisfying -log10(p)  5 .xlsx
- Table S2 Overlapping SNPs for PH and FBH Across Different Environments.xlsx
- Table S3 Mann-Whitney U test of peak SNP alleles corresponding to phenotype.xlsx
- Table S4 Candidate genes for PH and FBH identified within the region surrounding SNPs.xlsx
- Table S5  List of  QTLs for PH and FBH aligned on physical map of B. napus. Position of  QTLs were deduced from location of flanking markers or specific SNP information. .xlsx
- Table S6 Peak SNP allele frequency.xlsx
- Table S7. Overlap of QTLs for PH and FBH in B. napus from Multiple Studies.xlsx
