# Supplementary material for: Genome-Wide Association Study Reveals Candidate Genes Regulating Plant Height and First-Branch Height in Brassica napus
Source: Int J Mol Sci. 2025 May 26;26(11):5090. doi: 10.3390/ijms26115090 (PMC12155442; doi:10.3390/ijms26115090)
Supplement: Supplementary file 1 [file ijms-26-05090-s001.zip › Table S1 Information on all significant SNP loci satisfying -log10(p) 5 .xlsx]

## Sheet: Sheet1
Table S1 Information on all significant SNP loci satisfying -log10(p) > 5
Traits	Environment	SNP loci ID	Chr	P-value	-log10(p)	Physic position(bp)
PH	11YL	Bna-A05-10548415	A05	1.45781e-06	5.8363	10548415
		Bna-A05-10548428	A05	8.65114e-07	6.06293	10548428
		Bna-C04-12197885	C04	4.42196e-06	5.35439	12197885
		Bna-C04-69054635	C04	1.15155e-06	5.93872	69054635
		Bna-C07-32385832	C07	8.35741e-06	5.07793	32385832
		Bna-C07-32385849	C07	6.53522e-07	6.18474	32385849
		Bna-C07-32385850	C07	8.35741e-06	5.07793	32385850
	12CH	Bna-A03-26668095	A03	1.27849e-06	5.8933	26668095
		Bna-A09-2924514	A09	4.75864e-06	5.32252	2924514
		Bna-A09-2924522	A09	5.68376e-06	5.24536	2924522
		Bna-C05-45487644	C05	5.34057e-06	5.27241	45487644
		Bna-C05-45487646	C05	5.34057e-06	5.27241	45487646
		Bna-C05-45487671	C05	9.3194e-06	5.03061	45487671
		Bna-C05-45487682	C05	3.5283e-06	5.45243	45487682
		Bna-C05-45487685	C05	3.5283e-06	5.45243	45487685
		Bna-C05-45487686	C05	3.5283e-06	5.45243	45487686
		Bna-C05-45487690	C05	5.21236e-06	5.28297	45487690
		Bna-C05-45487692	C05	5.21236e-06	5.28297	45487692
		Bna-C06-43113972	C06	9.31924e-06	5.03062	43113972
		Bna-C06-43113997	C06	9.31924e-06	5.03062	43113997
		Bna-C08-20964500	C08	9.13419e-06	5.03933	20964500
		Bna-C08-20964503	C08	9.13419e-06	5.03933	20964503
		Bna-C08-27545568	C08	7.98455e-06	5.09775	27545568
		Bna-C08-27545570	C08	7.98455e-06	5.09775	27545570
		Bna-C08-27545576	C08	7.98455e-06	5.09775	27545576
		Bna-C09-59839160	C09	5.72484e-06	5.24224	59839160
		Bna-C09-59839204	C09	6.75644e-06	5.17028	59839204
	12YL	Bna-A04-14868471	A04	9.02145e-07	6.04472	14868471
		Bna-A05-2395701	A05	1.76161e-07	6.75409	2395701
		Bna-C02-16589091	C02	3.73349e-06	5.42788	16589091
		Bna-C02-16589093	C02	5.46254e-06	5.26261	16589093
		Bna-C02-16589095	C02	5.46254e-06	5.26261	16589095
		Bna-C02-16589098	C02	4.91582e-06	5.3084	16589098
		Bna-C02-16618291	C02	4.64422e-07	6.33309	16618291
		Bna-C02-24366489	C02	6.00334e-06	5.22161	24366489
		Bna-C02-30635328	C02	3.70131e-06	5.43164	30635328
		Bna-C05-56331879	C05	8.73921e-06	5.05853	56331879
		Bna-C05-56979769	C05	5.32531e-06	5.27366	56979769
		Bna-C05-56981315	C05	8.00968e-06	5.09638	56981315
		Bna-C09-65242550	C09	9.18714e-08	7.03682	65242550
		Bna-C09-65242728	C09	6.66404e-06	5.17626	65242728
	14YL	Bna-C02-18325320	C02	7.41053e-06	5.13015	18325320
		Bna-C02-18325381	C02	4.17256e-06	5.3796	18325381
		Bna-C02-18325382	C02	4.17256e-06	5.3796	18325382
		Bna-C02-18325463	C02	4.17256e-06	5.3796	18325463
		Bna-C02-18325561	C02	4.17256e-06	5.3796	18325561
		Bna-C02-18325579	C02	4.17256e-06	5.3796	18325579
		Bna-C02-18325630	C02	3.05936e-06	5.51437	18325630
		Bna-C02-18337801	C02	6.39131e-08	7.19441	18337801
		Bna-C02-18337869	C02	6.39131e-08	7.19441	18337869
		Bna-C02-18337941	C02	1.66257e-06	5.77922	18337941
		Bna-C02-18338061	C02	1.66257e-06	5.77922	18338061
		Bna-C02-18338076	C02	1.66257e-06	5.77922	18338076
		Bna-C08-29359074	C08	4.82372e-07	6.31662	29359074
		Bna-C08-29359078	C08	3.28092e-07	6.484	29359078
		Bna-C09-20712182	C09	8.02023e-06	5.09581	20712182
		Bna-C09-20723484	C09	8.02023e-06	5.09581	20723484
		Bna-C09-40230657	C09	4.02035e-06	5.39574	40230657
		Bna-C09-42340489	C09	6.82375e-06	5.16598	42340489
		Bna-C09-50098873	C09	9.20636e-07	6.03591	50098873
		Bna-C09-50098876	C09	9.20636e-07	6.03591	50098876
		Bna-C09-56950142	C09	6.87557e-06	5.16269	56950142
FBH	11YL	Bna-A03-27045466	A03	2.54e-06	5.59538	27045466
		Bna-C01-10747965	C01	7.46e-06	5.12703	10747965
		Bna-C01-10747968	C01	7.46e-06	5.12703	10747968
		Bna-C01-10747971	C01	5.58e-06	5.25373	10747971
		Bna-C01-10748006	C01	7.46e-06	5.12703	10748006
		Bna-C03-23338096	C03	8.12e-06	5.09064	23338096
		Bna-C03-23338099	C03	8.12e-06	5.09064	23338099
		Bna-C03-23338108	C03	7.11e-06	5.14825	23338108
	12CH	Bna-A02-34087136	A02	3.46115e-06	5.46078	34087136
		Bna-A02-34087157	A02	2.87002e-06	5.54212	34087157
		Bna-A02-6817052	A02	5.97986e-07	6.22331	6817052
		Bna-A06-42775073	A06	4.91385e-06	5.30858	42775073
		Bna-A06-42775076	A06	7.86602e-06	5.10425	42775076
		Bna-A06-42775086	A06	2.74101e-06	5.56209	42775086
		Bna-C04-33720819	C04	4.63675e-06	5.33379	33720819
		Bna-C04-39683980	C04	5.36818e-07	6.27017	39683980
		Bna-C06-11520488	C06	1.74855e-06	5.75732	11520488
		Bna-C06-11520531	C06	2.60878e-06	5.58356	11520531
		Bna-C06-16291405	C06	3.67459e-06	5.43479	16291405
		Bna-C06-16291423	C06	3.42427e-06	5.46543	16291423
		Bna-C06-25425361	C06	5.73208e-06	5.24169	25425361
		Bna-C06-25425373	C06	4.34319e-06	5.36219	25425373
		Bna-C06-25425387	C06	5.73208e-06	5.24169	25425387
		Bna-C06-25425401	C06	5.73208e-06	5.24169	25425401
		Bna-C06-25425411	C06	5.73208e-06	5.24169	25425411
		Bna-C06-25433003	C06	5.50223e-06	5.25946	25433003
		Bna-C08-17728187	C08	4.26814e-06	5.36976	17728187
		Bna-C08-17906537	C08	9.81721e-06	5.00801	17906537
		Bna-C08-17906542	C08	2.70733e-06	5.56746	17906542
		Bna-C09-57958042	C09	6.28866e-06	5.20144	57958042
		Bna-C09-57958080	C09	6.28866e-06	5.20144	57958080
	12YL	Bna-A03-26665934	A03	4.80591e-06	5.31822	26665934
		Bna-A03-26666022	A03	2.43387e-06	5.6137	26666022
		Bna-A03-26666038	A03	2.43387e-06	5.6137	26666038
		Bna-A03-26666062	A03	2.43387e-06	5.6137	26666062
		Bna-A03-26666064	A03	2.43387e-06	5.6137	26666064
		Bna-A03-26666081	A03	2.43387e-06	5.6137	26666081
		Bna-A03-26666083	A03	2.43387e-06	5.6137	26666083
		Bna-A03-26666107	A03	2.43387e-06	5.6137	26666107
		Bna-A03-26666113	A03	2.43387e-06	5.6137	26666113
		Bna-A03-26666120	A03	2.43387e-06	5.6137	26666120
		Bna-A03-26666956	A03	1.72845e-06	5.76234	26666956
		Bna-A03-26666990	A03	1.72845e-06	5.76234	26666990
		Bna-A03-26667023	A03	1.72845e-06	5.76234	26667023
		Bna-A03-26667312	A03	1.72845e-06	5.76234	26667312
		Bna-A03-26667324	A03	1.72845e-06	5.76234	26667324
		Bna-A03-26667497	A03	1.72845e-06	5.76234	26667497
		Bna-A03-26667524	A03	1.72845e-06	5.76234	26667524
		Bna-A03-26667539	A03	1.72845e-06	5.76234	26667539
		Bna-A03-26667545	A03	1.72845e-06	5.76234	26667545
		Bna-A03-26668760	A03	1.72845e-06	5.76234	26668760
		Bna-A03-26669111	A03	1.72845e-06	5.76234	26669111
		Bna-A03-26669588	A03	1.63026e-06	5.78774	26669588
		Bna-A03-26669687	A03	4.93467e-07	6.30674	26669687
		Bna-A03-26669703	A03	4.93467e-07	6.30674	26669703
		Bna-A03-26669900	A03	1.72845e-06	5.76234	26669900
		Bna-A03-26669905	A03	1.72845e-06	5.76234	26669905
		Bna-A06-3687026	A06	4.70352e-06	5.32758	3687026
		Bna-A10-417971	A10	2.03136e-06	5.69221	417971
		Bna-A10-418014	A10	8.63102e-06	5.06394	418014
		Bna-C02-16617997	C02	6.79681e-06	5.16769	16617997
		Bna-C02-16618110	C02	2.30747e-06	5.63686	16618110
		Bna-C02-16618150	C02	2.30747e-06	5.63686	16618150
		Bna-C02-16618162	C02	5.93434e-06	5.22663	16618162
		Bna-C02-16618291	C02	1.50297e-06	5.82305	16618291
		Bna-C05-566653	C05	3.29028e-06	5.48277	566653
		Bna-C05-56981315	C05	9.01693e-06	5.04494	56981315
		Bna-C07-55737453	C07	8.6458e-07	6.06319	55737453
		Bna-C07-55737674	C07	1.32048e-07	6.87927	55737674
		Bna-C07-55737736	C07	3.94092e-08	7.4044	55737736
		Bna-C07-55737744	C07	3.94092e-08	7.4044	55737744
		Bna-C07-55738517	C07	7.33481e-06	5.13461	55738517
		Bna-C07-55738519	C07	7.33481e-06	5.13461	55738519
		Bna-C07-55738593	C07	3.97446e-08	7.40072	55738593
		Bna-C07-55738916	C07	3.99921e-07	6.39803	55738916
		Bna-C07-55739469	C07	1.32048e-07	6.87927	55739469
		Bna-C07-55739479	C07	1.32048e-07	6.87927	55739479
		Bna-C07-55739603	C07	1.32048e-07	6.87927	55739603
		Bna-C07-55739854	C07	1.32048e-07	6.87927	55739854
		Bna-C07-55745900	C07	1.32048e-07	6.87927	55745900
		Bna-C07-55745969	C07	4.10277e-06	5.38692	55745969
		Bna-C07-57376285	C07	9.11709e-06	5.04014	57376285
		Bna-C09-63425475	C09	1.29e-06	5.88971	63425475
		Bna-C09-63425479	C09	1.29e-06	5.88971	63425479
		Bna-C09-63425525	C09	1.74e-06	5.75858	63425525
		Bna-C09-63425545	C09	1.74e-06	5.75858	63425545
		Bna-C09-63425561	C09	1.74e-06	5.75858	63425561
	14CH	Bna-A02-7019008	A02	4.80833e-06	5.31801	7019008
		Bna-A02-7019015	A02	4.55953e-06	5.34108	7019015
		Bna-C01-1292356	C01	7.45725e-06	5.12742	1292356
		Bna-C08-29359074	C08	3.15963e-06	5.50036	29359074
		Bna-C08-29359078	C08	1.62392e-06	5.78943	29359078
		Bna-C09-63013243	C09	4.95634e-06	5.30484	63013243
		Bna-C09-63013469	C09	4.58495e-06	5.33867	63013469
