# Supplementary material for: Genome-Wide Association Study Reveals Candidate Genes Regulating Plant Height and First-Branch Height in Brassica napus
Source: Int J Mol Sci. 2025 May 26;26(11):5090. doi: 10.3390/ijms26115090 (PMC12155442; doi:10.3390/ijms26115090)
Supplement: Supplementary file 1 [file ijms-26-05090-s001.zip › Table S2 Overlapping SNPs for PH and FBH Across Different Environments.xlsx]

## Sheet: Sheet1
Table S2 Overlapping SNPs for PH and FBH Across Different Environments
Traits	Environment	SNP loci ID	-log10(p)	P-value
FBH	12CH	Bna-A02-34087136	5.46078	34087136
FBH	12CH	Bna-A02-34087157	5.54212	34087157
FBH	14CH	Bna-A02-7019008	5.31801	7019008
FBH	14CH	Bna-A02-7019015	5.34108	7019015
FBH	12YL	Bna-A03-26665934	5.31822	26665934
FBH	12YL	Bna-A03-26666022	5.6137	26666022
FBH	12YL	Bna-A03-26666038	5.6137	26666038
FBH	12YL	Bna-A03-26666062	5.6137	26666062
FBH	12YL	Bna-A03-26666064	5.6137	26666064
FBH	12YL	Bna-A03-26666081	5.6137	26666081
FBH	12YL	Bna-A03-26666083	5.6137	26666083
FBH	12YL	Bna-A03-26666107	5.6137	26666107
FBH	12YL	Bna-A03-26666113	5.6137	26666113
FBH	12YL	Bna-A03-26666120	5.6137	26666120
FBH	12YL	Bna-A03-26666956	5.76234	26666956
FBH	12YL	Bna-A03-26666990	5.76234	26666990
FBH	12YL	Bna-A03-26667023	5.76234	26667023
FBH	12YL	Bna-A03-26667312	5.76234	26667312
FBH	12YL	Bna-A03-26667324	5.76234	26667324
FBH	12YL	Bna-A03-26667497	5.76234	26667497
FBH	12YL	Bna-A03-26667524	5.76234	26667524
FBH	12YL	Bna-A03-26667539	5.76234	26667539
FBH	12YL	Bna-A03-26667545	5.76234	26667545
PH	12CH	Bna-A03-26668095	5.8933	26668095
FBH	12YL	Bna-A03-26668760	5.76234	26668760
FBH	12YL	Bna-A03-26669111	5.76234	26669111
FBH	12YL	Bna-A03-26669588	5.78774	26669588
FBH	12YL	Bna-A03-26669687	6.30674	26669687
FBH	12YL	Bna-A03-26669703	6.30674	26669703
FBH	12YL	Bna-A03-26669900	5.76234	26669900
FBH	12YL	Bna-A03-26669905	5.76234	26669905
PH	11YL	Bna-A05-10548415	5.8363	10548415
PH	11YL	Bna-A05-10548428	6.06293	10548428
FBH	12CH	Bna-A06-42775073	5.30858	42775073
FBH	12CH	Bna-A06-42775076	5.10425	42775076
FBH	12CH	Bna-A06-42775086	5.56209	42775086
PH	12CH	Bna-A09-2924514	5.32252	2924514
PH	12CH	Bna-A09-2924522	5.24536	2924522
FBH	12YL	Bna-A10-417971	5.69221	417971
FBH	12YL	Bna-A10-418014	5.06394	418014
FBH	11YL	Bna-C01-10747965	5.12703	10747965
FBH	11YL	Bna-C01-10747968	5.12703	10747968
FBH	11YL	Bna-C01-10747971	5.25373	10747971
FBH	11YL	Bna-C01-10748006	5.12703	10748006
PH	12CH	Bna-C02-16589091	5.42788	16589091
PH	12CH	Bna-C02-16589093	5.26261	16589093
PH	12CH	Bna-C02-16589095	5.26261	16589095
PH	12CH	Bna-C02-16589098	5.3084	16589098
FBH	12YL	Bna-C02-16617997	5.16769	16617997
FBH	12YL	Bna-C02-16618110	5.63686	16618110
FBH	12YL	Bna-C02-16618150	5.63686	16618150
FBH	12YL	Bna-C02-16618162	5.22663	16618162
PH	12CH	Bna-C02-16618291	6.33309	16618291
FBH	12YL	Bna-C02-16618291	5.82305	16618291
PH	14YL	Bna-C02-18325320	5.13015	18325320
PH	14YL	Bna-C02-18325381	5.3796	18325381
PH	14YL	Bna-C02-18325382	5.3796	18325382
PH	14YL	Bna-C02-18325463	5.3796	18325463
PH	14YL	Bna-C02-18325561	5.3796	18325561
PH	14YL	Bna-C02-18325579	5.3796	18325579
PH	14YL	Bna-C02-18325630	5.51437	18325630
PH	14YL	Bna-C02-18337801	7.19441	18337801
PH	14YL	Bna-C02-18337869	7.19441	18337869
PH	14YL	Bna-C02-18337941	5.77922	18337941
PH	14YL	Bna-C02-18338061	5.77922	18338061
PH	14YL	Bna-C02-18338076	5.77922	18338076
FBH	11YL	Bna-C03-23338096	5.09064	23338096
FBH	11YL	Bna-C03-23338099	5.09064	23338099
FBH	11YL	Bna-C03-23338108	5.14825	23338108
PH	12CH	Bna-C05-45487644	5.27241	45487644
PH	12CH	Bna-C05-45487646	5.27241	45487646
PH	12CH	Bna-C05-45487671	5.03061	45487671
PH	12CH	Bna-C05-45487682	5.45243	45487682
PH	12CH	Bna-C05-45487685	5.45243	45487685
PH	12CH	Bna-C05-45487686	5.45243	45487686
PH	12CH	Bna-C05-45487690	5.28297	45487690
PH	12CH	Bna-C05-45487692	5.28297	45487692
PH	12CH	Bna-C05-56979769	5.27366	56979769
PH	12CH	Bna-C05-56981315	5.09638	56981315
FBH	12YL	Bna-C05-56981315	5.04494	56981315
FBH	12CH	Bna-C06-11520488	5.75732	11520488
FBH	12CH	Bna-C06-11520531	5.58356	11520531
FBH	12CH	Bna-C06-16291405	5.43479	16291405
FBH	12CH	Bna-C06-16291423	5.46543	16291423
FBH	12CH	Bna-C06-25425361	5.24169	25425361
FBH	12CH	Bna-C06-25425373	5.36219	25425373
FBH	12CH	Bna-C06-25425387	5.24169	25425387
FBH	12CH	Bna-C06-25425401	5.24169	25425401
FBH	12CH	Bna-C06-25425411	5.24169	25425411
FBH	12CH	Bna-C06-25433003	5.25946	25433003
PH	12CH	Bna-C06-43113972	5.03062	43113972
PH	12CH	Bna-C06-43113997	5.03062	43113997
PH	11YL	Bna-C07-32385832	5.07793	32385832
PH	11YL	Bna-C07-32385849	6.18474	32385849
PH	11YL	Bna-C07-32385850	5.07793	32385850
FBH	12YL	Bna-C07-55737453	6.06319	55737453
FBH	12YL	Bna-C07-55737674	6.87927	55737674
FBH	12YL	Bna-C07-55737736	7.4044	55737736
FBH	12YL	Bna-C07-55737744	7.4044	55737744
FBH	12YL	Bna-C07-55738517	5.13461	55738517
FBH	12YL	Bna-C07-55738519	5.13461	55738519
FBH	12YL	Bna-C07-55738593	7.40072	55738593
FBH	12YL	Bna-C07-55738916	6.39803	55738916
FBH	12YL	Bna-C07-55739469	6.87927	55739469
FBH	12YL	Bna-C07-55739479	6.87927	55739479
FBH	12YL	Bna-C07-55739603	6.87927	55739603
FBH	12YL	Bna-C07-55739854	6.87927	55739854
FBH	12YL	Bna-C07-55745900	6.87927	55745900
FBH	12YL	Bna-C07-55745969	5.38692	55745969
FBH	12CH	Bna-C08-17906537	5.00801	17906537
FBH	12CH	Bna-C08-17906542	5.56746	17906542
PH	12CH	Bna-C08-20964500	5.03933	20964500
PH	12CH	Bna-C08-20964503	5.03933	20964503
PH	12CH	Bna-C08-27545568	5.09775	27545568
PH	12CH	Bna-C08-27545570	5.09775	27545570
PH	12CH	Bna-C08-27545576	5.09775	27545576
PH	14YL	Bna-C08-29359074	6.31662	29359074
FBH	14CH	Bna-C08-29359074	5.50036	29359074
PH	14YL	Bna-C08-29359078	6.484	29359078
FBH	14CH	Bna-C08-29359078	5.78943	29359078
PH	14YL	Bna-C09-20712182	5.09581	20712182
PH	14YL	Bna-C09-20723484	5.09581	20723484
PH	14YL	Bna-C09-50098873	6.03591	50098873
PH	14YL	Bna-C09-50098876	6.03591	50098876
FBH	12CH	Bna-C09-57958042	5.20144	57958042
FBH	12CH	Bna-C09-57958080	5.20144	57958080
PH	12CH	Bna-C09-59839160	5.24224	59839160
PH	12CH	Bna-C09-59839204	5.17028	59839204
FBH	14CH	Bna-C09-63013243	5.30484	63013243
FBH	14CH	Bna-C09-63013469	5.33867	63013469
FBH	12YL	Bna-C09-63425475	5.88971	63425475
FBH	12YL	Bna-C09-63425479	5.88971	63425479
FBH	12YL	Bna-C09-63425525	5.75858	63425525
FBH	12YL	Bna-C09-63425545	5.75858	63425545
FBH	12YL	Bna-C09-63425561	5.75858	63425561
PH	12CH	Bna-C09-65242550	7.03682	65242550
PH	12CH	Bna-C09-65242728	5.17626	65242728
