# Supplementary material for: Genome-Wide Association Study Reveals Candidate Genes Regulating Plant Height and First-Branch Height in Brassica napus
Source: Int J Mol Sci. 2025 May 26;26(11):5090. doi: 10.3390/ijms26115090 (PMC12155442; doi:10.3390/ijms26115090)
Supplement: Supplementary file 1 [file ijms-26-05090-s001.zip › Table S3 Mann-Whitney U test of peak SNP alleles corresponding to phenotype.xlsx]

## Sheet: Sheet1
Table S3. Mann-Whitney U test of peak SNP alleles corresponding to phenotype
Traits	Peak SNP	Alleles	Mann-Whitney U test	Significant
PH	BnaA05-10548428	AA-AG	0	**
	BnaC02-18337869	CC-CT	0	**
	BnaC04-12197885	GG-AG	0	**
	BnaA09-2924514	GG-GT	0	**
	BnaC09-59839160	GG-AG	0	**
	BnaC02-16618291	CC-CT	0	**
FBH	BnaC09-63013469	AA-AT	0	**
	BnaC08-29359078	TT-TA	0	**
	BnaC03-23338108	TAACTGAACCC-T	0	**
	BnaA03-26669703	TT-TG	0	**
	BnaA10-417971	GG-GA	0	**
	BnaC02-16618291	CC-CT	0	**
	BnaC07-55737736	TA-T	0	**
	BnaC01-1292356	CC-CG	0	**
	BnaC05-566653	AA-AG	0	**
