# Supplementary material for: Genome-Wide Association Study Reveals Candidate Genes Regulating Plant Height and First-Branch Height in Brassica napus
Source: Int J Mol Sci. 2025 May 26;26(11):5090. doi: 10.3390/ijms26115090 (PMC12155442; doi:10.3390/ijms26115090)
Supplement: Supplementary file 1 [file ijms-26-05090-s001.zip › Table S4 Candidate genes for PH and FBH identified within the region surrounding SNPs.xlsx]

## Sheet: Sheet1
Table S4. Candidate genes for PH and FBH identified within the region surrounding SNPs
Traits	Peak SNP	Peak SNP	Physical position on ZS11 genome	Candidate gene	Homologues in Arabidopsis thaliana	Gene annotation
PH	BnaA03-26668095	12CH	26668095	BnaA03G0481200ZS	AT4G24680	Protein MODIFIER OF SNC1 1
				BnaA03G0481300ZS	AT4G24690	Encodes NBR1, a selective autophagy substrate
	BnaA05-10548428	11YL	10548428	BnaA05G0163200ZS	AT1G53180
	BnaC02-18325630	14YL	18325630	BnaC02G0211400ZS	AT1G67220/HAC2	Histone acetyltransferase HAC2
				BnaC02G0211500ZS	AT1G67230/CRWN1	Protein CROWDED NUCLEI 1. Encodes a nuclear coiled-coil protein related to the carrot peripheral nuclear protein NMCP1 that is involved in the determination of plant nuclear structure.
	BnaC02-18337869	14YL	18337869	BnaC02G0211700ZS	AT1G67260/TCP1	Transcription factor TCP1. Encodes protein with TCP (TB1,CYC,PCF) domain which is likely to be involved in DNA binding and protein-protein interactions. Based on genome analysis, there is a 9-member gene family that possesses this domain in Arabidopsis. Orthologue of Antirrhinum gene CYCLOIDEA.
				BnaC02G0211600ZS	AT1G67250	Proteasome maturation factor UMP1
	BnaC09-56950142	14YL	56950142	BnaC09G0456200ZS	AT1G14800	Replication protein A 70 kDa DNA-binding subunit B OS=Arabidopsis thaliana GN=RPA1B PE=3 SV=1 Nucleic acid-binding, OB-fold-like protein
				BnaC09G0456300ZS	AT5G52050	MATE efflux family protein DTX1.MATE efflux family protein
	BnaC04-12197885	11YL	12197885	BnaC04G0136800ZS	AT2G33310/IAA13	Auxin-responsive protein IAA13. Auxin induced gene, IAA13 (IAA13).
				BnaC04G0136900ZS	AT2G33290/SUVH2	Histone-lysine N-methyltransferase family member SUVH2. Encodes a SU(VAR)3-9 homolog, a SET domain protein. Known SET domain proteins are involved in epigenetic control of gene expression and act as histone methyltransferases. There are 10 SUVH genes in Arabidopsis and members of this subfamily of the SET proteins have an additional conserved SRA domain. Gene is expressed in rosettes, stems, flor…
	BnaC04-69054635	11YL	69054635	BnaC04G0583900ZS	AT2G41830	Protein EFR3 homolog OS=Caenorhabditis briggsae. Uncharacterized protein
				BnaC04G0584000ZS	AT2G41835/SAP11	Zinc finger AN1 and C2H2 domain-containing stress-associated protein 11. Zinc finger (C2H2 type, AN1-like) family protein
				BnaC04G0584100ZS	AT1G59359/RPS2B	40S ribosomal protein S2-2. Ribosomal protein S5 family protein
				BnaC04G0584200ZS	AT2G41850/ADPG2	Polygalacturonase ADPG2.
	BnaC07-32385849	11YL	32385849	BnaC06G0211100ZS	AT3G58100/PDCB5	PLASMODESMATA CALLOSE-BINDING PROTEIN 5. Encodes a member of the X8-GPI family of proteins. It localizes to the plasmodesmata and is predicted to bind callose.
				BnaC06G0211200ZS	AT3G58110
				BnaC06G0211300ZS	AT2G19480/NAP12	Nucleosome assembly protein 1;2. This gene is predicted to encode a nucleosome assembly protein. Plant lines expressing an RNAi construct directed against this gene show a reduction in agrobacterium-mediated root transformation.
	BnaA09-2924514	12CH	2924514	BnaA09G0047400ZS	AT5G48170/SNE	F-box protein SNE. Encodes an F-box protein whose protein sequence is similar to SLY1, which belongs to SCF-SLY1 E3 ligase complex. SCF-SLY1 E3 ligase degrades DELLA proteins that are involved in promoting growth. Overexpression of SLY2 can partially compensate sly1-10 mutant phenotype of dwarfism.
				BnaA09G0047300ZS	AT5G48160/OBE2	Protein OBERON 2. Encodes a nuclear PHD finger protein that is functionally redundant with OBE1 and plays an important role in the maintenance and/or establishment of the root and shoot apical meristems.
	BnaC05-45487682	12CH	45487682	BnaC05G0401000ZS	AT3G19390/AT3G19390	Cysteine proteinase RD21a. Granulin repeat cysteine protease family protein
				BnaC05G0400900ZS	AT3G43960	Probable cysteine proteinase At3g43960. Encodes a putative cysteine proteinase. Mutants exhibit shorter root hairs under phosphate-deficient conditions.
	BnaC09-59839160	12CH	59839160	BnaC09G0486900ZS	AT3G57170	N-acetylglucosaminyl-phosphatidylinositol biosynthetic protein gpi1. N-acetylglucosaminyl transferase component family protein / Gpi1 family protein
				BnaC09G0487000ZS	AT3G55005/TON1B	Protein TONNEAU 1b. Encodes a protein of unknown function that is involved in cortical microtubule organization. Mutants exhibit abnormal cell growth and patterns of division. TON1B appears to be redundant with TON1A. Encodes a novel protein that is similar to human FOP and OFD1 centrosomal proteins. Localizes to the preprophase band, cytoplasm and cell cortex where it is probably associated with…
	BnaC02-16618291	12YL	16622791	BnaC02G0197800ZS	AT1G65010	Putative WEB family protein At1g65010, chloroplastic. Putative role in flower development. Comparison of SALK_061426C to Columbia wild type in normal lighting and under low light of 33 micromoles per meter-squared per second resulted in a trend toward earlier bolting in the mutant under low light (P=0.055) (Ann Stapleton and Patrick Pridgen, 2009, personal communication).
				BnaC02G0197900ZS	AT1G65020
				BnaC02G0198000ZS	AT1G65040/HRD1B	ERAD-associated E3 ubiquitin-protein ligase HRD1B. Encodes one of the Arabidopsis homologs of the yeast/human Hrd1 protein: AT3G16090 (Hrd1A), AT1G65040 (Hrd1B). Involved in ERAD (Endoplasmic reticulum-associated degradation).
				BnaC02G0198100ZS	AT1G65070	Endonuclease MutS2 OS=Synechocystis sp. (strain PCC 6803 / Kazusa) . DNA mismatch repair protein MutS, type 2
				BnaC02G0198200ZS	AT1G65080/ALB3L2	ALBINO3-like protein 2, chloroplastic. Membrane insertion protein, OxaA/YidC with tetratricopeptide repeat domain
	BnaC09-65242550	12YL	65242550	NA	NA
				BnaC09G0572600ZS	AT5G07020	proline-rich family protein
FBH	BnaA03-27045466	11YL	27045466	BnaA03G0487900ZS	AT4G25620	Uncharacterized protein At1g76660. Hydroxyproline-rich glycoprotein family protein
				BnaA03G0487800ZS	AT4G25610	C2H2-like zinc finger protein
		11YL	10747971	BnaC01G0153000ZS	AT4G22410	U4/U6.U5 tri-snRNP-associated protein 2. Ubiquitin C-terminal hydrolases superfamily protein
				BnaC01G0152900ZS	AT3G04590/AHL14	AT-hook motif nuclear-localized protein 14 OS=Arabidopsis thaliana. AT hook motif DNA-binding family protein
		11YL	23338108	BnaC03G0342700ZS	AT3G01160	Pre-rRNA-processing protein esf1 OS=Schizosaccharomyces pombe (strain 972 / ATCC 24843)
				BnaC03G0342800ZS	AT5G15320
				BnaC03G0342900ZS	AT3G01120/CGS1	Cystathionine gamma-synthase 1, chloroplastic. Encodes a cystathionine gamma-synthase, which performs the first committed step in methionine biosynthesis. A conserved motif of 13 amino acids in the first exon is required for posttranscriptional autoregulation. This enzyme shares the same substrate as threonine synthase (TS) and its absence transcriptionally affects 8 genes in the genome.
	BnaA06-42775086	12CH	42775086	BnaA06G0352400ZS	AT5G28040/--	Guanine deaminase OS=Bacillus subtilis (strain 168). DNA-binding storekeeper protein-related transcriptional regulator鸟嘌呤脱氨酶OS=枯草芽孢杆菌（菌株168）GN=guaD PE=1 SV=1 DNA结合库蛋白相关转录调节因子
				BnaA06G0352500ZS	AT5G28080/WNK9	Probable serine/threonine-protein kinase WNK9. Encodes a member of the WNK family (9 members in all) of protein kinases, the structural design of which is clearly distinct from those of other known protein kinases, such as receptor-like kinases and mitogen-activated protein kinases.可能的丝氨酸/苏氨酸蛋白激酶WNK9 OS=Arabidopsis thaliana GN=WNK9 PE=2 SV=1编码蛋白激酶的WNK家族的一个成员（总共9个成员），其结构设计明显不同于其他已知蛋白激酶的结构设计，如受体样激酶…
	BnaC06-25425373	12CH	25425373	NA	NA
				BnaC06G0156900ZS	AT5G38470/RAD23D	Ubiquitin receptor RAD23d. Encodes a member of the RADIATION SENSITIVE23 (RAD23) family: AT1G16190(RAD23A), AT1G79650(RAD23B), AT3G02540(RAD23C), AT5G38470(RAD23D). RAD23 proteins play an essential role in the cell cycle, morphology, and fertility of plants through their delivery of UPS (ubiquitin/26S proteasome system) substrates to the 26S proteasome.泛素受体RAD23d OS=Arabidopsis thaliana GN=RAD23d…
				BnaC06G0157000ZS	AT5G38480/GRF3	14-3-3-like protein GF14 psi. General regulatory factor, a 14-3-3 gene14-3-3
	BnaC08-17906542	12CH	17906542	NA	NA
	BnaC09-57958080	12CH	57958080	BnaC09G0468200ZS	AT1G18260/HRD3A	ERAD-associated E3 ubiquitin-protein ligase component HRD3A OS=Arabidopsis thaliana GN=HRD3A PE=1 SV=1 Encodes an Arabidopsis homolog of the yeast Hrd3/mammlian Sel1L protein. Involved in ERAD (Endoplasmic reticulum-associated degradation).ERAD相关的E3泛素蛋白连接酶组分HRD3A OS=Arabidopsis thaliana GN=HRD3A PE=1 SV=1编码酵母Hrd3/哺乳动物Sel1L蛋白的拟南芥同源物。参与ERAD（内质网相关降解）。
				BnaC09G0468300ZS	AT5G19550/ASP2	Aspartate aminotransferase, cytoplasmic isozyme 1. Nitrogen metabolism. Major cytosolic isoenzyme controlling aspartate biosynthesis in the light.
	BnaA03-26669703	12YL	26669703	BnaA03G0481200ZS	AT4G24680/MOS1	Protein MODIFIER OF SNC1 1
				BnaA03G0481300ZS	AT4G24690	Uncharacterised homologue of protein C6orf106. Encodes NBR1, a selective autophagy substrate.
	BnaA10-417971	12YL	417971	BnaA10G0008200ZS	AT1G01080	33 kDa ribonucleoprotein, chloroplastic. RNA-binding (RRM/RBD/RNP motifs) family protein
				BnaA10G0008300ZS	AT5G24240/PI4KG3	Phosphatidylinositol 4-kinase gamma 3. Phosphatidylinositol 3- and 4-kinase ;Ubiquitin family protein
				BnaA10G0008400ZS	AT4G21240	Putative F-box protein At4g21240. F-box and associated interaction domains-containing protein
	BnaC02-16618291	12YL	16618291	BnaC02G0198100ZS	AT1G65070	Endonuclease MutS2 OS=Synechocystis sp. (strain PCC 6803 / Kazusa) . DNA mismatch repair protein MutS, type 2
				BnaC02G0198200ZS	AT1G65080/ALB3L2	ALBINO3-like protein 2, chloroplastic OS=Arabidopsis thaliana GN=ALB3L2 PE=2 SV=2 Membrane insertion protein, OxaA/YidC with tetratricopeptide repeat domain
	BnaC05-566653	12YL	566653	BnaC05G0006700ZS	AT1G01540	Probable serine/threonine-protein kinase At1g01540 OS=Arabidopsis thaliana GN=At1g01540 PE=1 SV=2 Protein kinase superfamily protein可能的丝氨酸/苏氨酸蛋白激酶At1g01540 OS=Arabidopsis thaliana GN=At1g01540PE=1 SV=2蛋白激酶超家族蛋白
				BnaC05G0006800ZS	AT1G01520/RVE3	Protein REVEILLE 3Homeodomain-like superfamily protein
				BnaC05G0006900ZS	AT1G01510/AN	C-terminal binding protein AN. Encodes a homolog of human CtBP. Mutant has longer and thicker leaves than wild type. Involved in controlling polar cell expansion in the leaf width direction.C末端结合蛋白AN OS＝拟南芥GN＝AN PE＝1 SV＝1编码人CtBP的同源物。突变体的叶片比野生型更长、更厚。参与控制极性细胞在叶宽方向上的扩展。
	BnaC07-55737736	12YL	55737736	BnaC07G0459400ZS	AT4G24680/MOS1	Protein MODIFIER OF SNC1 1
				BnaC07G0459500ZS	AT4G24690	Uncharacterized protein C6orf106 homolog. Encodes NBR1, a selective autophagy substrate.
				BnaC07G0459600ZS	AT4G24760	Alpha/beta hydrolase domain-containing protein 17B.alpha/beta-Hydrolases superfamily protein
	BnaC09-63425479	12YL	63425479	BnaC09G0541900ZS	AT5G11470	Bromo-adjacent homology (BAH) domain-containing protein
				BnaC09G0542000ZS	AT5G11470	Bromo-adjacent homology (BAH) domain-containing protein
	BnaA02-7019015	14YL	7019015	BnaA02G0130100ZS	AT5G55070	Dihydrolipoyllysine-residue succinyltransferase component of 2-oxoglutarate dehydrogenase complex 1, mitochondrial
				BnaA02G0130100ZS	NA
				BnaA02G0130200ZS	AT5G55060	Rab3 GTPase-activating protein catalytic subunit (Fragments)
				BnaA02G0130300ZS	AT5G55050	GDSL esterase/lipase At5g55050. GDSL-like Lipase/Acylhydrolase superfamily protein GDSL
	BnaC01-1292356	14YL	1292356	BnaC01G0022700ZS	AT4G36850	Probable vacuolar amino acid transporter YPQ1. PQ-loop repeat family protein / transmembrane family protein
				BnaC01G0022800ZS	AT4G36820	Calcium uniporter protein 1, mitochondrial. Protein of unknown function (DUF607)
				BnaC01G0022900ZS	AT4G36810/GGPPS1	Geranylgeranyl pyrophosphate synthase, chloroplastic/chromoplastic. Encodes a protein with geranylgeranyl pyrophosphate synthase activity involved in isoprenoid biosynthesis. The enzyme appears to be targeted to the chloroplast in epidermal cells and guard cells of leaves, and in etioplasts in roots
				BnaC01G0023000ZS	AT4G36800/RCE1	NEDD8 splicing enzyme Ubc12. a RUB1 splicing enzyme which splices CUL1 and is involved in the growth hormone response and embryogenesis.
	BnaC08-29359078	14YL	29359078	BnaC08G0185000ZS	NA
				BnaC08G0185100ZS	AT1G54560/XI-E	Myosin-11. Member of Myosin-like proteins
	BnaC09-63013469	14YL	63013469	BnaC09G0535200ZS	AT5G12235/CLE22	CLAVATA3/ESR (CLE)-related protein 22. Member of a large family of putative ligands homologous to the Clavata3 gene. Consists of a single exon. Can partially replace CLV3 function in vivo.
				BnaC09G0535300ZS	AT5G12230/MED19A
				BnaC09G0535400ZS	AT5G12220	Ribosomal biogenesis protein LAS1L.las1-like family protein
				BnaC09G0535500ZS	AT5G12210/AtRGTB1	Geranylgeranyl transferase type-2 subunit beta. RAB geranylgeranyl transferase beta subunit 1
				BnaC09G0535600ZS	AT5G12200/PYD2	Dihydropyrimidinase. Encodes a protein with dihydropyrimidine amide hydrolase activity. It is localised in the secretory system and plays a role in uracil metabolism.
