# Supplementary material for: Genome-Wide Association Study Reveals Candidate Genes Regulating Plant Height and First-Branch Height in Brassica napus
Source: Int J Mol Sci. 2025 May 26;26(11):5090. doi: 10.3390/ijms26115090 (PMC12155442; doi:10.3390/ijms26115090)
Supplement: Supplementary file 1 [file ijms-26-05090-s001.zip › Table S5 List of QTLs for PH and FBH aligned on physical map of B. napus. Position of QTLs were deduced from location of flanking markers or specific SNP information. .xlsx]

## Sheet: Sheet1
Table S5. List of QTLs for PH and FBH aligned on physical map of B. napus. Position of QTLs were deduced from location of flanking markers or specific SNP information.
Mapping method	QTL name	Chr	Referen genome	Physical position of left marker or variation (bp)	Physical position of left marker or variation (bp)	Traits	LOD	PVE	R2（%）	r2（LD coefficient ）	–log10(P)	Marker type	Supporting Reference	Population number	population details
Linkage analysis	C-RIL01_qFBH.A07	A07	ZS11	2456000	2687000	FBH	6.34		13.37			SNP	Guo,2020 [27]	15 RIL population	Brassica napus Nested association mapping population，BN-NAM population
Linkage analysis	C-RIL02_qFBH.A03	A03	ZS11	1400000	2550000	FBH	3.54		6.11			SNP	Guo,2020 [27]	15 RIL population	Brassica napus Nested association mapping population，BN-NAM population
Linkage analysis	C-RIL02_qFBH.A07.1	A07	ZS11	21550000	22170000	FBH	15.26		30.38			SNP	Guo,2020 [27]	15 RIL population	Brassica napus Nested association mapping population，BN-NAM population
Linkage analysis	C-RIL02_qFBH.A07.2	A07	ZS11	23320000	27030000	FBH	11.57		24.83			SNP	Guo,2020 [27]	15 RIL population	Brassica napus Nested association mapping population，BN-NAM population
Linkage analysis	C-RIL02_qFBH.C06	C06	ZS11	34250000	49440000	FBH	4.25		8.07			SNP	Guo,2020 [27]	15 RIL population	Brassica napus Nested association mapping population，BN-NAM population
Linkage analysis	C-RIL02_qFBH.C08	C08	ZS11	1870000	2320000	FBH	7.04		13.89			SNP	Guo,2020 [27]	15 RIL population	Brassica napus Nested association mapping population，BN-NAM population
Linkage analysis	C-RIL03_qFBH.A02.1	A02	ZS11	10720000	11580000	FBH	10.82		27.42			SNP	Guo,2020 [27]	15 RIL population	Brassica napus Nested association mapping population，BN-NAM population
Linkage analysis	C-RIL03_qFBH.A02.2	A02	ZS11	13800000	14430000	FBH	7.9		20.06			SNP	Guo,2020 [27]	15 RIL population	Brassica napus Nested association mapping population，BN-NAM population
Linkage analysis	C-RIL03_qFBH.A09	A09	ZS11	2280000	2910000	FBH	6.19		11.99			SNP	Guo,2020 [27]	15 RIL population	Brassica napus Nested association mapping population，BN-NAM population
Linkage analysis	C-RIL03_qFBH.A10	A10	ZS11	16960000	19260000	FBH	4.47		9.14			SNP	Guo,2020 [27]	15 RIL population	Brassica napus Nested association mapping population，BN-NAM population
Linkage analysis	C-RIL04_qFBH.A01	A01	ZS11	3380000	5080000	FBH	6.84		15.83			SNP	Guo,2020 [27]	15 RIL population	Brassica napus Nested association mapping population，BN-NAM population
Linkage analysis	C-RIL04_qFBH.A02	A02	ZS11	21140000	29360000	FBH	4.95		9.8			SNP	Guo,2020 [27]	15 RIL population	Brassica napus Nested association mapping population，BN-NAM population
Linkage analysis	C-RIL04_qFBH.A10	A10	ZS11	2910000	17390000	FBH	3.4		8			SNP	Guo,2020 [27]	15 RIL population	Brassica napus Nested association mapping population，BN-NAM population
Linkage analysis	C-RIL04_qFBH.C02.1	C02	ZS11	2240000	3030000	FBH	6.92		16.11			SNP	Guo,2020 [27]	15 RIL population	Brassica napus Nested association mapping population，BN-NAM population
Linkage analysis	C-RIL04_qFBH.C02.2	C02	ZS11	18470000	32600000	FBH	4.07		7.65			SNP	Guo,2020 [27]	15 RIL population	Brassica napus Nested association mapping population，BN-NAM population
Linkage analysis	C-RIL04_qFBH.C09.1	C09	ZS11	23950000	29880000	FBH	4.03		9.05			SNP	Guo,2020 [27]	15 RIL population	Brassica napus Nested association mapping population，BN-NAM population
Linkage analysis	C-RIL04_qFBH.C09.2	C09	ZS11	31960000	36020000	FBH	4.83		9.98			SNP	Guo,2020 [27]	15 RIL population	Brassica napus Nested association mapping population，BN-NAM population
Linkage analysis	C-RIL05_qFBH.A02	A02	ZS11	1860000	2610000	FBH	5.05		8.72			SNP	Guo,2020 [27]	15 RIL population	Brassica napus Nested association mapping population，BN-NAM population
Linkage analysis	C-RIL05_qFBH.A05	A05	ZS11	4290000	6050000	FBH	6.47		11.22			SNP	Guo,2020 [27]	15 RIL population	Brassica napus Nested association mapping population，BN-NAM population
Linkage analysis	C-RIL05_qFBH.C08.1	C08	ZS11	1870000	2760000	FBH	8.07		13.76			SNP	Guo,2020 [27]	15 RIL population	Brassica napus Nested association mapping population，BN-NAM population
Linkage analysis	C-RIL05_qFBH.C08.2	C08	ZS11	4450000	17110000	FBH	8.21		15.64			SNP	Guo,2020 [27]	15 RIL population	Brassica napus Nested association mapping population，BN-NAM population
Linkage analysis	C-RIL06_qFBH.A05	A05	ZS11	5430000	7380000	FBH	4.78		10.15			SNP	Guo,2020 [27]	15 RIL population	Brassica napus Nested association mapping population，BN-NAM population
Linkage analysis	C-RIL06_qFBH.A06	A06	ZS11	7960000	41780000	FBH	3.74		7.63			SNP	Guo,2020 [27]	15 RIL population	Brassica napus Nested association mapping population，BN-NAM population
Linkage analysis	C-RIL06_qFBH.A10	A10	ZS11	6540000	17390000	FBH	4.44		9.63			SNP	Guo,2020 [27]	15 RIL population	Brassica napus Nested association mapping population，BN-NAM population
Linkage analysis	C-RIL08_qFBH.A01	A01	ZS11	10850000	24990000	FBH	5.79		11.39			SNP	Guo,2020 [27]	15 RIL population	Brassica napus Nested association mapping population，BN-NAM population
Linkage analysis	C-RIL08_qFBH.A02	A02	ZS11	8130000	8910000	FBH	9.18		19.45			SNP	Guo,2020 [27]	15 RIL population	Brassica napus Nested association mapping population，BN-NAM population
Linkage analysis	C-RIL08_qFBH.A06	A06	ZS11	43160000	43890000	FBH	4.45		8.84			SNP	Guo,2020 [27]	15 RIL population	Brassica napus Nested association mapping population，BN-NAM population
Linkage analysis	C-RIL09_qFBH.A02	A02	ZS11	1580000	2180000	FBH	5.35		12.65			SNP	Guo,2020 [27]	15 RIL population	Brassica napus Nested association mapping population，BN-NAM population
Linkage analysis	C-RIL09_qFBH.C08	C08	ZS11	2560000	22190000	FBH	5.82		13.47			SNP	Guo,2020 [27]	15 RIL population	Brassica napus Nested association mapping population，BN-NAM population
Linkage analysis	C-RIL10_qFBH.A10	A10	ZS11	16640000	18700000	FBH	4.11		9.72			SNP	Guo,2020 [27]	15 RIL population	Brassica napus Nested association mapping population，BN-NAM population
Linkage analysis	C-RIL10_qFBH.C02	C02	ZS11	1450000	2640000	FBH	5.46		11.9			SNP	Guo,2020 [27]	15 RIL population	Brassica napus Nested association mapping population，BN-NAM population
Linkage analysis	C-RIL10_qFBH.C05	C05	ZS11	54730000	22990000	FBH	3.34		7.06			SNP	Guo,2020 [27]	15 RIL population	Brassica napus Nested association mapping population，BN-NAM population
Linkage analysis	C-RIL10_qFBH.C08	C08	ZS11	1290000	3500000	FBH	6.08		14.95			SNP	Guo,2020 [27]	15 RIL population	Brassica napus Nested association mapping population，BN-NAM population
Linkage analysis	C-RIL11_qFBH.A01.1	A01	ZS11	4250000	6060000	FBH	3.69		8.7			SNP	Guo,2020 [27]	15 RIL population	Brassica napus Nested association mapping population，BN-NAM population
Linkage analysis	C-RIL11_qFBH.A01.2	A01	ZS11	28690000	30440000	FBH	4.17		9.12			SNP	Guo,2020 [27]	15 RIL population	Brassica napus Nested association mapping population，BN-NAM population
Linkage analysis	C-RIL11_qFBH.C02	C02	ZS11	11420000	14490000	FBH	4.38		9.2			SNP	Guo,2020 [27]	15 RIL population	Brassica napus Nested association mapping population，BN-NAM population
Linkage analysis	C-RIL11_qFBH.C03	C03	ZS11	5070000	6260000	FBH	5.54		12			SNP	Guo,2020 [27]	15 RIL population	Brassica napus Nested association mapping population，BN-NAM population
Linkage analysis	C-RIL12_qFBH.A10	A10	ZS11	3820000	16740000	FBH	11.08		19.96			SNP	Guo,2020 [27]	15 RIL population	Brassica napus Nested association mapping population，BN-NAM population
Linkage analysis	C-RIL12_qFBH.C02	C02	ZS11	9240000	13570000	FBH	7.46		11.97			SNP	Guo,2020 [27]	15 RIL population	Brassica napus Nested association mapping population，BN-NAM population
Linkage analysis	C-RIL13_qFBH.A07	A07	ZS11	23490000	25020000	FBH	5.8		11.11			SNP	Guo,2020 [27]	15 RIL population	Brassica napus Nested association mapping population，BN-NAM population
Linkage analysis	C-RIL13_qFBH.A10	A10	ZS11	3350000	16620000	FBH	5.36		11.16			SNP	Guo,2020 [27]	15 RIL population	Brassica napus Nested association mapping population，BN-NAM population
Linkage analysis	C-RIL13_qFBH.C02	C02	ZS11	7650000	12450000	FBH	5.26		10.65			SNP	Guo,2020 [27]	15 RIL population	Brassica napus Nested association mapping population，BN-NAM population
Linkage analysis	C-RIL14_qFBH.A03	A03	ZS11	2230000	3060000	FBH	4.34		11.69			SNP	Guo,2020 [27]	15 RIL population	Brassica napus Nested association mapping population，BN-NAM population
Linkage analysis	C-RIL14_qFBH.A07	A07	ZS11	18880000	19420000	FBH	4.57		13.64			SNP	Guo,2020 [27]	15 RIL population	Brassica napus Nested association mapping population，BN-NAM population
Linkage analysis	C-RIL14_qFBH.A10	A10	ZS11	3220000	15340000	FBH	5.58		14.4			SNP	Guo,2020 [27]	15 RIL population	Brassica napus Nested association mapping population，BN-NAM population
Linkage analysis	C-RIL14_qFBH.C09	C09	ZS11	18040000	20530000	FBH	3.95		11.29			SNP	Guo,2020 [27]	15 RIL population	Brassica napus Nested association mapping population，BN-NAM population
Linkage analysis	C-RIL15_qFBH.A10.1	A10	ZS11	14060000	14190000	FBH	18.43		40.86			SNP	Guo,2020 [27]	15 RIL population	Brassica napus Nested association mapping population，BN-NAM population
Linkage analysis	C-RIL15_qFBH.A10.2	A10	ZS11	14600000	15340000	FBH	13.74		33.82			SNP	Guo,2020 [27]	15 RIL population	Brassica napus Nested association mapping population，BN-NAM population
Linkage analysis	M156420	A02	ZS11	409157	609157	FBH			8.88		7.84	SNP	Guo,2020 [27]	15 RIL population	Brassica napus Nested association mapping population，BN-NAM population
Linkage analysis	M157728	A02	ZS11	682148	882148	FBH			3.68		6.72	SNP	Guo,2020 [27]	15 RIL population	Brassica napus Nested association mapping population，BN-NAM population
Linkage analysis	M162932	A02	ZS11	1544056	1744056	FBH			6.6		8.62	SNP	Guo,2020 [27]	15 RIL population	Brassica napus Nested association mapping population，BN-NAM population
Linkage analysis	M165338	A02	ZS11	1982330	2182330	FBH			4.87		5.63	SNP	Guo,2020 [27]	15 RIL population	Brassica napus Nested association mapping population，BN-NAM population
Linkage analysis	M165760	A02	ZS11	2055538	2255538	FBH			7.69		12.65	SNP	Guo,2020 [27]	15 RIL population	Brassica napus Nested association mapping population，BN-NAM population
Linkage analysis	M168839	A02	ZS11	2727002	2927002	FBH			7.77		8.4	SNP	Guo,2020 [27]	15 RIL population	Brassica napus Nested association mapping population，BN-NAM population
Linkage analysis	M169830	A02	ZS11	2934618	3134618	FBH			7.7		9.31	SNP	Guo,2020 [27]	15 RIL population	Brassica napus Nested association mapping population，BN-NAM population
Linkage analysis	M173528	A02	ZS11	3409448	3609448	FBH			6.1		7.06	SNP	Guo,2020 [27]	15 RIL population	Brassica napus Nested association mapping population，BN-NAM population
Linkage analysis	M175362	A02	ZS11	3695872	3895872	FBH			5.87		7.28	SNP	Guo,2020 [27]	15 RIL population	Brassica napus Nested association mapping population，BN-NAM population
Linkage analysis	M185703	A02	ZS11	7317847	7517847	FBH			8.83		5.82	SNP	Guo,2020 [27]	15 RIL population	Brassica napus Nested association mapping population，BN-NAM population
Linkage analysis	M186563	A02	ZS11	7402553	7602553	FBH			7.95		10.57	SNP	Guo,2020 [27]	15 RIL population	Brassica napus Nested association mapping population，BN-NAM population
Linkage analysis	M191858	A02	ZS11	8023587	8223587	FBH			12.38		10.68	SNP	Guo,2020 [27]	15 RIL population	Brassica napus Nested association mapping population，BN-NAM population
Linkage analysis	M200373	A02	ZS11	9041739	9241739	FBH			12.32		13.27	SNP	Guo,2020 [27]	15 RIL population	Brassica napus Nested association mapping population，BN-NAM population
Linkage analysis	M201018	A02	ZS11	9097139	9297139	FBH			6.58		5.95	SNP	Guo,2020 [27]	15 RIL population	Brassica napus Nested association mapping population，BN-NAM population
Linkage analysis	M206009	A02	ZS11	9682441	9882441	FBH			12.02		10.49	SNP	Guo,2020 [27]	15 RIL population	Brassica napus Nested association mapping population，BN-NAM population
Linkage analysis	M822269	A05	ZS11	1239243	1439243	FBH			0.4		6.86	SNP	Guo,2020 [27]	15 RIL population	Brassica napus Nested association mapping population，BN-NAM population
Linkage analysis	M1361292	A07	ZS11	20924830	21124830	FBH			8.45		6.92	SNP	Guo,2020 [27]	15 RIL population	Brassica napus Nested association mapping population，BN-NAM population
Linkage analysis	M1372965	A07	ZS11	21705632	21905632	FBH			8.92		9.03	SNP	Guo,2020 [27]	15 RIL population	Brassica napus Nested association mapping population，BN-NAM population
Linkage analysis	M1382107	A07	ZS11	22664480	22864480	FBH			2.25		7.53	SNP	Guo,2020 [27]	15 RIL population	Brassica napus Nested association mapping population，BN-NAM population
Linkage analysis	M1393978	A07	ZS11	23708193	23908193	FBH			6.69		8.02	SNP	Guo,2020 [27]	15 RIL population	Brassica napus Nested association mapping population，BN-NAM population
Linkage analysis	M1398871	A07	ZS11	24439394	24639394	FBH			1.13		6.17	SNP	Guo,2020 [27]	15 RIL population	Brassica napus Nested association mapping population，BN-NAM population
Linkage analysis	M1400977	A07	ZS11	24950873	25150873	FBH			3.89		7.7	SNP	Guo,2020 [27]	15 RIL population	Brassica napus Nested association mapping population，BN-NAM population
Linkage analysis	M1403871	A07	ZS11	25341605	25541605	FBH			3.57		7.34	SNP	Guo,2020 [27]	15 RIL population	Brassica napus Nested association mapping population，BN-NAM population
Linkage analysis	M1404004	A07	ZS11	25359786	25559786	FBH			8.61		5.88	SNP	Guo,2020 [27]	15 RIL population	Brassica napus Nested association mapping population，BN-NAM population
Linkage analysis	M1409332	A07	ZS11	26265065	26465065	FBH			3.98		8.46	SNP	Guo,2020 [27]	15 RIL population	Brassica napus Nested association mapping population，BN-NAM population
Linkage analysis	M1412232	A07	ZS11	26880485	27080485	FBH			2.2		9.24	SNP	Guo,2020 [27]	15 RIL population	Brassica napus Nested association mapping population，BN-NAM population
Linkage analysis	M1412886	A07	ZS11	27040247	27240247	FBH			3.45		9.59	SNP	Guo,2020 [27]	15 RIL population	Brassica napus Nested association mapping population，BN-NAM population
Linkage analysis	M1426659	A07	ZS11	28451935	28651935	FBH			4.29		9.29	SNP	Guo,2020 [27]	15 RIL population	Brassica napus Nested association mapping population，BN-NAM population
Linkage analysis	M1431130	A07	ZS11	29245660	29445660	FBH			4.29		9.29	SNP	Guo,2020 [27]	15 RIL population	Brassica napus Nested association mapping population，BN-NAM population
Linkage analysis	M1433108	A07	ZS11	29787502	29987502	FBH			3.2		8.86	SNP	Guo,2020 [27]	15 RIL population	Brassica napus Nested association mapping population，BN-NAM population
Linkage analysis	M1434042	A07	ZS11	30347170	30547170	FBH			3.98		5.8	SNP	Guo,2020 [27]	15 RIL population	Brassica napus Nested association mapping population，BN-NAM population
Linkage analysis	M1436686	A07	ZS11	30991962	31191962	FBH			4.16		8.45	SNP	Guo,2020 [27]	15 RIL population	Brassica napus Nested association mapping population，BN-NAM population
Linkage analysis	M1442328	A07	ZS11	31645203	31845203	FBH			4.16		8.45	SNP	Guo,2020 [27]	15 RIL population	Brassica napus Nested association mapping population，BN-NAM population
Linkage analysis	M1882729	A10	ZS11	2801537	3001537	FBH			0.51		6.08	SNP	Guo,2020 [27]	15 RIL population	Brassica napus Nested association mapping population，BN-NAM population
Linkage analysis	M1884710	A10	ZS11	3251088	3451088	FBH			6.56		8.47	SNP	Guo,2020 [27]	15 RIL population	Brassica napus Nested association mapping population，BN-NAM population
Linkage analysis	M1886534	A10	ZS11	3602539	3802539	FBH			0.23		7.24	SNP	Guo,2020 [27]	15 RIL population	Brassica napus Nested association mapping population，BN-NAM population
Linkage analysis	M1898348	A10	ZS11	5607879	5807879	FBH			2.94		6.33	SNP	Guo,2020 [27]	15 RIL population	Brassica napus Nested association mapping population，BN-NAM population
Linkage analysis	M1898787	A10	ZS11	5754042	5954042	FBH			0.27		6.2	SNP	Guo,2020 [27]	15 RIL population	Brassica napus Nested association mapping population，BN-NAM population
Linkage analysis	M1902370	A10	ZS11	6268153	6468153	FBH			0.26		6.15	SNP	Guo,2020 [27]	15 RIL population	Brassica napus Nested association mapping population，BN-NAM population
Linkage analysis	M1904651	A10	ZS11	11983652	12183652	FBH			0.54		9.65	SNP	Guo,2020 [27]	15 RIL population	Brassica napus Nested association mapping population，BN-NAM population
Linkage analysis	M1908329	A10	ZS11	13228224	13428224	FBH			0.57		7.26	SNP	Guo,2020 [27]	15 RIL population	Brassica napus Nested association mapping population，BN-NAM population
Linkage analysis	M1909320	A10	ZS11	13341933	13541933	FBH			0.72		9.02	SNP	Guo,2020 [27]	15 RIL population	Brassica napus Nested association mapping population，BN-NAM population
Linkage analysis	M1910181	A10	ZS11	13433071	13633071	FBH			1.92		6.67	SNP	Guo,2020 [27]	15 RIL population	Brassica napus Nested association mapping population，BN-NAM population
Linkage analysis	M1910301	A10	ZS11	13451957	13651957	FBH			3.69		8.33	SNP	Guo,2020 [27]	15 RIL population	Brassica napus Nested association mapping population，BN-NAM population
Linkage analysis	M1911485	A10	ZS11	13878554	14078554	FBH			4.28		7.92	SNP	Guo,2020 [27]	15 RIL population	Brassica napus Nested association mapping population，BN-NAM population
Linkage analysis	M1912110	A10	ZS11	13931692	14131692	FBH			3.24		8.02	SNP	Guo,2020 [27]	15 RIL population	Brassica napus Nested association mapping population，BN-NAM population
Linkage analysis	M1912463	A10	ZS11	14016951	14216951	FBH			4.27		6.04	SNP	Guo,2020 [27]	15 RIL population	Brassica napus Nested association mapping population，BN-NAM population
Linkage analysis	M1914205	A10	ZS11	14506826	14706826	FBH			3.72		6.76	SNP	Guo,2020 [27]	15 RIL population	Brassica napus Nested association mapping population，BN-NAM population
Linkage analysis	M1931547	A10	ZS11	17499838	17699838	FBH			2.92		8.89	SNP	Guo,2020 [27]	15 RIL population	Brassica napus Nested association mapping population，BN-NAM population
Linkage analysis	M1955068	A10	ZS11	20258152	20458152	FBH			0.23		6.06	SNP	Guo,2020 [27]	15 RIL population	Brassica napus Nested association mapping population，BN-NAM population
Linkage analysis	M3593719	C08	ZS11	889510	1089510	FBH			0.43		6.11	SNP	Guo,2020 [27]	15 RIL population	Brassica napus Nested association mapping population，BN-NAM population
Association analysis	BRMS-042	A03	Darmor	22377383	22377517	FBH			3.016		5.28	SSR,AFLP	Cai et al., 2014 [24]	a panel of 192 inbred lines of B. napus
Association analysis	q2013FBH-C05-2	C05	Darmor			FBH			7.35		5.66	SNP	Wang et al., 2015a [28]	RIL population(GH06×P174)
Association analysis	q2013FBH-C05-1	C05	Darmor	8025904	12092352	FBH			8.29		6.92	SNP	Wang et al., 2015a [28]	RIL population(GH06×P174)
Association analysis	q2013FBH-C06-2	C06	Darmor			FBH			8.73		7.58	SNP	Wang et al., 2015a [28]	RIL population(GH06×P174)
Association analysis	q2013FBH-C06-1	C06	Darmor			FBH			11.41		12.99	SNP	Wang et al., 2015a [28]	RIL population(GH06×P174)
Association analysis	q2014FBH-A06	A06	Darmor			FBH			5.19		5.04	SNP	Wang et al., 2015a [28]	RIL population(GH06×P174)
Association analysis	q2014FBH-C05-2	C05	Darmor	9283565	12092352	FBH			5.84		6.31	SNP	Wang et al., 2015a [28]	RIL population(GH06×P174)
Association analysis	q2014FBH-C05-1	C05	Darmor			FBH			6.36		7.45	SNP	Wang et al., 2015a [28]	RIL population(GH06×P174)
Association analysis	Bn-A02-p9240182	A02	Darmor	6043399		FBH			7.32			SNP	Zheng et al., 2017 [32]	333 rapeseed accessions
Association analysis	Bn-A02-p9505646	A02	Darmor	6319840		FBH			9.36			SNP	Zheng et al., 2017 [32]	333 rapeseed accessions
Association analysis	Bn-A02-p9506103	A02	Darmor	6320247		FBH			9.26			SNP	Zheng et al., 2017 [32]	333 rapeseed accessions
Association analysis	Bn-A07-p15303340	A07	Darmor	17219698		FBH			8.01			SNP	Zheng et al., 2017 [32]	333 rapeseed accessions
Association analysis	Bn-A07-p15756045	A07	Darmor	17662651		FBH			8.08			SNP	Zheng et al., 2017 [32]	333 rapeseed accessions
Association analysis	Bn-A07-p15758978	A07	Darmor	17665715		FBH			8.73			SNP	Zheng et al., 2017 [32]	333 rapeseed accessions
Association analysis	Bn-A09-p9669847	A09	Darmor	8736879		FBH			9.87			SNP	Zheng et al., 2017 [32]	333 rapeseed accessions
Association analysis	Bn-A09-p96711359	A09	Darmor	8740105		FBH			7.63			SNP	Zheng et al., 2017 [32]	333 rapeseed accessions
Association analysis	Bn-A09-p9871359	A09	Darmor	8899345		FBH			7.15			SNP	Zheng et al., 2017 [32]	333 rapeseed accessions
Association analysis	Bn-A09-p9878665	A09	Darmor	8900449		FBH			7.15			SNP	Zheng et al., 2017 [32]	333 rapeseed accessions
Association analysis	Bn-A08-p20551301	A08	Darmor	18031286		FBH			5.91			SNP	Zheng et al., 2017 [32]	333 rapeseed accessions
Association analysis	Bn-A08-p20801363	A08	Darmor	18912280		FBH			6.12			SNP	Zheng et al., 2017 [32]	333 rapeseed accessions
Association analysis	1	A01	Darmor	4677000	4685000	PH	8.48828					SNP	Zhao et al., 2022 [4]	230	Natural population
Association analysis	qPHYL13-C05-2	C05	Darmor	34961843		PH	5.11-9.57		2.48-2.76		5.91-10.50	SNP	Zhang et al., 2023 [13]	403	Natural population
Association analysis	qPHNC14-C05-2	C05	Darmor	36152249	36352249	PH	6.96-14.20		4.18-5.15		7.83-15.21	SNP	Zhang et al., 2023 [13]	403	Natural population
Association analysis	qPHNC14-C08-2	C08	Darmor	18828273	19028273	PH	4.69-7.07		1.15-2.97		5.47-7.93	SNP	Zhang et al., 2023 [13]	403	Natural population
Association analysis	qPHWH16-C08-2	C08	Darmor	18701051	18901051	PH	4.14-6.64		1.77-2.50		5.41-7.50	SNP	Zhang et al., 2023 [13]	403	Natural population
Association analysis	Bn-A02-p8169424	A02	Darmor	5160109	5191829	PH				0.57		SNP	Ren et al., 2022 [12]	203	Natural population
Association analysis	Bn-A02-p9608730	A02	Darmor	6311853	6506865	PH				0.87		SNP	Ren et al., 2022 [12]	203	Natural population
Association analysis	Bn-A02-p12297473	A02	Darmor	9107500	9405645	PH				0.53		SNP	Ren et al., 2022 [12]	203	Natural population
Association analysis	Bn-A03-p6288173	A03	Darmor	5625604	5740679	PH				0.65		SNP	Ren et al., 2022 [12]	203	Natural population
Association analysis	Bn-Scaffold000172-p110842	A05	Darmor	10218074	10931271	PH				0.78		SNP	Ren et al., 2022 [12]	203	Natural population
Association analysis	Bn-A07-p11611255	A07	Darmor	13756170	13819516	PH				0.86		SNP	Ren et al., 2022 [12]	203	Natural population
Association analysis	Bn-A08-p17654459	A08	Darmor	14979880	15304302	PH				0.56		SNP	Ren et al., 2022 [12]	203	Natural population
Association analysis	Bn-scaff_24631_1-p424973	C03	Darmor	49305993	49972021	PH				0.77		SNP	Ren et al., 2022 [12]	203	Natural population
Association analysis	Bn-scaff_17457_1-p131145	C03	Darmor	54292821	55171597	PH				0.73		SNP	Ren et al., 2022 [12]	203	Natural population
Association analysis	Bn-scaff_17088_2-p165768	C06	Darmor	11813297	12379655	PH				0.65		SNP	Ren et al., 2022 [12]	203	Natural population
Association analysis	Bn-scaff_20202_1-p143881	C09	Darmor	14788367	14804953	PH				0.93		SNP	Ren et al., 2022 [12]	203	Natural population
Linkage analysis	C-RIL01_qPH	C02	ZS11	57360000	60970000	PH	4.78		10.56			SNP	Guo, 2021	15 RIL population	Brassica napus Nested association mapping population，BN-NAM population
Linkage analysis	C-RIL01_qPH	C08	ZS11	7430000	27610000	PH	4.35		9.66			SNP	Guo, 2021	15 RIL population	Brassica napus Nested association mapping population，BN-NAM population
Linkage analysis	C-RIL02_qPH	A02	ZS11	1480000	2810000	PH	3.88		8.16			SNP	Guo, 2021	15 RIL population	Brassica napus Nested association mapping population，BN-NAM population
Linkage analysis	C-RIL02_qPH	A07	ZS11	22010000	24040000	PH	7.35		17.35			SNP	Guo, 2021	15 RIL population	Brassica napus Nested association mapping population，BN-NAM population
Linkage analysis	C-RIL02_qPH	C06	ZS11	35460000	49440000	PH	4.38		9.91			SNP	Guo, 2021	15 RIL population	Brassica napus Nested association mapping population，BN-NAM population
Linkage analysis	C-RIL02_qPH	C08	ZS11	1870000	4010000	PH	6.29		14.97			SNP	Guo, 2021	15 RIL population	Brassica napus Nested association mapping population，BN-NAM population
Linkage analysis	C-RIL03_qPH	A02	ZS11	11180000	12230000	PH	10.09		24.78			SNP	Guo, 2021	15 RIL population	Brassica napus Nested association mapping population，BN-NAM population
Linkage analysis	C-RIL03_qPH	A02	ZS11	12820000	13420000	PH	8.45		21.41			SNP	Guo, 2021	15 RIL population	Brassica napus Nested association mapping population，BN-NAM population
Linkage analysis	C-RIL03_qPH	A02	ZS11	14200000	14930000	PH	7.3		19.38			SNP	Guo, 2021	15 RIL population	Brassica napus Nested association mapping population，BN-NAM population
Linkage analysis	C-RIL04_qPH	C02	ZS11	1030000	3160000	PH	4.41		10.79			SNP	Guo, 2021	15 RIL population	Brassica napus Nested association mapping population，BN-NAM population
Linkage analysis	C-RIL04_qPH	C03	ZS11	33190000	36600000	PH	4.45		10.61			SNP	Guo, 2021	15 RIL population	Brassica napus Nested association mapping population，BN-NAM population
Linkage analysis	C-RIL05_qPH	A02	ZS11	1680000	2280000	PH	6.51		12.43			SNP	Guo, 2021	15 RIL population	Brassica napus Nested association mapping population，BN-NAM population
Linkage analysis	C-RIL05_qPH	A03	ZS11	21420000	22930000	PH	3.83		7.78			SNP	Guo, 2021	15 RIL population	Brassica napus Nested association mapping population，BN-NAM population
Linkage analysis	C-RIL05_qPH	C08	ZS11	1870000	2760000	PH	6.42		11.93			SNP	Guo, 2021	15 RIL population	Brassica napus Nested association mapping population，BN-NAM population
Linkage analysis	C-RIL06_qPH	A03	ZS11	1580000	2870000	PH	4.26		9.28			SNP	Guo, 2021	15 RIL population	Brassica napus Nested association mapping population，BN-NAM population
Linkage analysis	C-RIL06_qPH	A09	ZS11	2140000	3750000	PH	3.43		7.26			SNP	Guo, 2021	15 RIL population	Brassica napus Nested association mapping population，BN-NAM population
Linkage analysis	C-RIL07_qPH	A09	ZS11	8760000	12530000	PH	3.61		6.7			SNP	Guo, 2021	15 RIL population	Brassica napus Nested association mapping population，BN-NAM population
Linkage analysis	C-RIL07_qPH	C07	ZS11	31360000	37880000	PH	3.98		7.3			SNP	Guo, 2021	15 RIL population	Brassica napus Nested association mapping population，BN-NAM population
Linkage analysis	C-RIL07_qPH	C09	ZS11	8040000	15150000	PH	5.36		10.17			SNP	Guo, 2021	15 RIL population	Brassica napus Nested association mapping population，BN-NAM population
Linkage analysis	C-RIL08_qPH	A02	ZS11	8300000	8910000	PH	10.69		22.35			SNP	Guo, 2021	15 RIL population	Brassica napus Nested association mapping population，BN-NAM population
Linkage analysis	C-RIL08_qPH	A06	ZS11	7330000	9310000	PH	6.4		12.14			SNP	Guo, 2021	15 RIL population	Brassica napus Nested association mapping population，BN-NAM population
Linkage analysis	C-RIL09_qPH	A02	ZS11	1580000	2150000	PH	7.39		17.73			SNP	Guo, 2021	15 RIL population	Brassica napus Nested association mapping population，BN-NAM population
Linkage analysis	C-RIL09_qPH	A10	ZS11	23520000	24070000	PH	4.46		9.03			SNP	Guo, 2021	15 RIL population	Brassica napus Nested association mapping population，BN-NAM population
Linkage analysis	C-RIL09_qPH	C08	ZS11	1870000	2640000	PH	4.87		10.17			SNP	Guo, 2021	15 RIL population	Brassica napus Nested association mapping population，BN-NAM population
Linkage analysis	C-RIL10_qPH	A10	ZS11	21420000	23070000	PH	4.18		8.44			SNP	Guo, 2021	15 RIL population	Brassica napus Nested association mapping population，BN-NAM population
Linkage analysis	C-RIL10_qPH	C02	ZS11	240000	1690000	PH	5.18		9.45			SNP	Guo, 2021	15 RIL population	Brassica napus Nested association mapping population，BN-NAM population
Linkage analysis	C-RIL10_qPH	C08	ZS11	1290000	3500000	PH	9.7		21.12			SNP	Guo, 2021	15 RIL population	Brassica napus Nested association mapping population，BN-NAM population
Linkage analysis	C-RIL12_qPH	A08	ZS11	1530000	5150000	PH	5.26		10.47			SNP	Guo, 2021	15 RIL population	Brassica napus Nested association mapping population，BN-NAM population
Linkage analysis	C-RIL12_qPH	A10	ZS11	2530000	3810000	PH	8.18		15.66			SNP	Guo, 2021	15 RIL population	Brassica napus Nested association mapping population，BN-NAM population
Linkage analysis	C-RIL12_qPH	C02	ZS11	9240000	14050000	PH	4.19		7.31			SNP	Guo, 2021	15 RIL population	Brassica napus Nested association mapping population，BN-NAM population
Linkage analysis	C-RIL13_qPH	A01	ZS11	25060000	27540000	PH	3.45		7.3			SNP	Guo, 2021	15 RIL population	Brassica napus Nested association mapping population，BN-NAM population
Linkage analysis	C-RIL13_qPH	A07	ZS11	27540000	29940000	PH	6.06		12.99			SNP	Guo, 2021	15 RIL population	Brassica napus Nested association mapping population，BN-NAM population
Linkage analysis	C-RIL13_qPH	A09	ZS11	60100000	62510000	PH	4.16		9.08			SNP	Guo, 2021	15 RIL population	Brassica napus Nested association mapping population，BN-NAM population
Linkage analysis	C-RIL14_qPH	A03	ZS11	1110000	2480000	PH	5.57		16.32			SNP	Guo, 2021	15 RIL population	Brassica napus Nested association mapping population，BN-NAM population
Linkage analysis	C-RIL14_qPH	A07	ZS11	22500000	23950000	PH	3.5		9.55			SNP	Guo, 2021	15 RIL population	Brassica napus Nested association mapping population，BN-NAM population
Linkage analysis	C-RIL14_qPH	A08	ZS11	25840000	27790000	PH	4.25		12.7			SNP	Guo, 2021	15 RIL population	Brassica napus Nested association mapping population，BN-NAM population
Linkage analysis	C-RIL14_qPH	C08	ZS11	1870000	2870000	PH	4.67		13.74			SNP	Guo, 2021	15 RIL population	Brassica napus Nested association mapping population，BN-NAM population
Linkage analysis	C-RIL14_qPH	C09	ZS11		34890000	PH	3.27		9.58			SNP	Guo, 2021	15 RIL population	Brassica napus Nested association mapping population，BN-NAM population
Linkage analysis	C-RIL15_qPH	A06	ZS11	4740000	6760000	PH	3.75		5.79			SNP	Guo, 2021	15 RIL population	Brassica napus Nested association mapping population，BN-NAM population
Linkage analysis	C-RIL15_qPH	A09	ZS11	7500000	8650000	PH	4.7		7.34			SNP	Guo, 2021	15 RIL population	Brassica napus Nested association mapping population，BN-NAM population
Linkage analysis	C-RIL15_qPH	A10	ZS11	3350000	5850000	PH	15.81		34.74			SNP	Guo, 2021	15 RIL population	Brassica napus Nested association mapping population，BN-NAM population
Linkage analysis	C-RIL15_qPH	A10	ZS11	13590000	14600000	PH	17.82		38.29			SNP	Guo, 2021	15 RIL population	Brassica napus Nested association mapping population，BN-NAM population
Linkage analysis	C-RIL15_qPH	A10	ZS11	14600000	15340000	PH	16.94		37.07			SNP	Guo, 2021	15 RIL population	Brassica napus Nested association mapping population，BN-NAM population
Linkage analysis	M132533	A01	ZS11	28863247	29063247	PH					5.42	SNP	Guo, 2021	15 RIL population	Brassica napus Nested association mapping population，BN-NAM population
Linkage analysis	M162929	A02	ZS11	1543203	1743203	PH					10.19	SNP	Guo, 2021	15 RIL population	Brassica napus Nested association mapping population，BN-NAM population
Linkage analysis	M164771	A02	ZS11	1868767	2068767	PH					6.42	SNP	Guo, 2021	15 RIL population	Brassica napus Nested association mapping population，BN-NAM population
Linkage analysis	M164855	A02	ZS11	1884839	2084839	PH					6.09	SNP	Guo, 2021	15 RIL population	Brassica napus Nested association mapping population，BN-NAM population
Linkage analysis	M165760	A02	ZS11	2055538	2255538	PH					14.21	SNP	Guo, 2021	15 RIL population	Brassica napus Nested association mapping population，BN-NAM population
Linkage analysis	M168406	A02	ZS11	2667160	2867160	PH					7.62	SNP	Guo, 2021	15 RIL population	Brassica napus Nested association mapping population，BN-NAM population
Linkage analysis	M185956	A02	ZS11	7347921	7547921	PH					7.34	SNP	Guo, 2021	15 RIL population	Brassica napus Nested association mapping population，BN-NAM population
Linkage analysis	M191858	A02	ZS11	8023587	8223587	PH					9.15	SNP	Guo, 2021	15 RIL population	Brassica napus Nested association mapping population，BN-NAM population
Linkage analysis	M195228	A02	ZS11	8526322	8726322	PH					6.85	SNP	Guo, 2021	15 RIL population	Brassica napus Nested association mapping population，BN-NAM population
Linkage analysis	M199327	A02	ZS11	8930769	9130769	PH					5.79	SNP	Guo, 2021	15 RIL population	Brassica napus Nested association mapping population，BN-NAM population
Linkage analysis	M200129	A02	ZS11	9031740	9231740	PH					10.34	SNP	Guo, 2021	15 RIL population	Brassica napus Nested association mapping population，BN-NAM population
Linkage analysis	M201836	A02	ZS11	9210278	9410278	PH					6.06	SNP	Guo, 2021	15 RIL population	Brassica napus Nested association mapping population，BN-NAM population
Linkage analysis	M207840	A02	ZS11	9854033	10054033	PH					6.78	SNP	Guo, 2021	15 RIL population	Brassica napus Nested association mapping population，BN-NAM population
Linkage analysis	M210017	A02	ZS11	10140872	10340872	PH					7.4	SNP	Guo, 2021	15 RIL population	Brassica napus Nested association mapping population，BN-NAM population
Linkage analysis	M215226	A02	ZS11	10764097	10964097	PH					7.27	SNP	Guo, 2021	15 RIL population	Brassica napus Nested association mapping population，BN-NAM population
Linkage analysis	M224696	A02	ZS11	11987849	12187849	PH					6.12	SNP	Guo, 2021	15 RIL population	Brassica napus Nested association mapping population，BN-NAM population
Linkage analysis	M1369514	A07	ZS11	21528456	21728456	PH					5.46	SNP	Guo, 2021	15 RIL population	Brassica napus Nested association mapping population，BN-NAM population
Linkage analysis	M1373003	A07	ZS11	21707692	21907692	PH					8.33	SNP	Guo, 2021	15 RIL population	Brassica napus Nested association mapping population，BN-NAM population
Linkage analysis	M1382227	A07	ZS11	22672634	22872634	PH					7.49	SNP	Guo, 2021	15 RIL population	Brassica napus Nested association mapping population，BN-NAM population
Linkage analysis	M1390338	A07	ZS11	23323475	23523475	PH					6.4	SNP	Guo, 2021	15 RIL population	Brassica napus Nested association mapping population，BN-NAM population
Linkage analysis	M1396208	A07	ZS11	24048701	24248701	PH					5.79	SNP	Guo, 2021	15 RIL population	Brassica napus Nested association mapping population，BN-NAM population
Linkage analysis	M1399887	A07	ZS11	24726999	24926999	PH					6.32	SNP	Guo, 2021	15 RIL population	Brassica napus Nested association mapping population，BN-NAM population
Linkage analysis	M1426294	A07	ZS11	28395832	28595832	PH					8.39	SNP	Guo, 2021	15 RIL population	Brassica napus Nested association mapping population，BN-NAM population
Linkage analysis	M1641753	A09	ZS11	11196168	11396168	PH					6.56	SNP	Guo, 2021	15 RIL population	Brassica napus Nested association mapping population，BN-NAM population
Linkage analysis	M1873995	A10	ZS11	968700	1168700	PH					5.42	SNP	Guo, 2021	15 RIL population	Brassica napus Nested association mapping population，BN-NAM population
Linkage analysis	M1874323	A10	ZS11	993704	1193704	PH					5.87	SNP	Guo, 2021	15 RIL population	Brassica napus Nested association mapping population，BN-NAM population
Linkage analysis	M1877218	A10	ZS11	1496707	1696707	PH					6.4	SNP	Guo, 2021	15 RIL population	Brassica napus Nested association mapping population，BN-NAM population
Linkage analysis	M1877218	A10	ZS11	1496707	1696707	PH					6.4	SNP	Guo, 2021	15 RIL population	Brassica napus Nested association mapping population，BN-NAM population
Linkage analysis	M1878088	A10	ZS11	1574181	1774181	PH					6.2	SNP	Guo, 2021	15 RIL population	Brassica napus Nested association mapping population，BN-NAM population
Linkage analysis	M1883114	A10	ZS11	2837869	3037869	PH					6.08	SNP	Guo, 2021	15 RIL population	Brassica napus Nested association mapping population，BN-NAM population
Linkage analysis	M1884710	A10	ZS11	3251088	3451088	PH					8.86	SNP	Guo, 2021	15 RIL population	Brassica napus Nested association mapping population，BN-NAM population
Linkage analysis	M1886533	A10	ZS11	3602534	3802534	PH					5.77	SNP	Guo, 2021	15 RIL population	Brassica napus Nested association mapping population，BN-NAM population
Linkage analysis	M1888901	A10	ZS11	4016532	4216532	PH					5.59	SNP	Guo, 2021	15 RIL population	Brassica napus Nested association mapping population，BN-NAM population
Linkage analysis	M1890931	A10	ZS11	4620629	4820629	PH					6.68	SNP	Guo, 2021	15 RIL population	Brassica napus Nested association mapping population，BN-NAM population
Linkage analysis	M1908337	A10	ZS11	13229879	13429879	PH					7.33	SNP	Guo, 2021	15 RIL population	Brassica napus Nested association mapping population，BN-NAM population
Linkage analysis	M1911457	A10	ZS11	13830738	14030738	PH					7.43	SNP	Guo, 2021	15 RIL population	Brassica napus Nested association mapping population，BN-NAM population
Linkage analysis	M1912110	A10	ZS11	13931692	14131692	PH					10.51	SNP	Guo, 2021	15 RIL population	Brassica napus Nested association mapping population，BN-NAM population
Linkage analysis	M1912250	A10	ZS11	13980978	14180978	PH					6.7	SNP	Guo, 2021	15 RIL population	Brassica napus Nested association mapping population，BN-NAM population
Linkage analysis	M1925980	A10	ZS11	16648400	16848400	PH					6.61	SNP	Guo, 2021	15 RIL population	Brassica napus Nested association mapping population，BN-NAM population
Linkage analysis	M1931485	A10	ZS11	17491601	17691601	PH					6.2	SNP	Guo, 2021	15 RIL population	Brassica napus Nested association mapping population，BN-NAM population
Linkage analysis	M2188370	C02	ZS11	2200737	2400737	PH					8.32	SNP	Guo, 2021	15 RIL population	Brassica napus Nested association mapping population，BN-NAM population
Linkage analysis	M3949389	C09	ZS11	63575400	63775400	PH					5.82	SNP	Guo, 2021	15 RIL population	Brassica napus Nested association mapping population，BN-NAM population
Linkage analysis	ph3	A03	ZS11	8346679	8346781	PH			3.8		6.2	SSR,SRAP	Chen et al., 2007 [20]	A set of 258 doubled haploid (DH) lines derivatives of a cross between a canola variety Quantum and a resynthesized B. napus line No.2127-17, and a fixed immortalized F2 (designated as IF2) population generated by randomly permutated inter- mating of these DHs
Linkage analysis	ph13	C03	ZS11	5343283	5343443	PH			3.6		6.9	SSR,SRAP	Chen et al., 2007 [20]	A set of 258
Linkage analysis	ph14	A09	ZS11	60319086	60319181	PH			6.7		10.8	SSR,SRAP	Chen et al., 2007 [20]	A set of 258
Linkage analysis	ph16	C06	ZS11	34314936	34315057	PH			7.4		11.8	SSR,SRAP	Chen et al., 2007 [20]	A set of 258
Linkage analysis	ph17	C07	ZS11	45783962	0	PH			7.6		12	SSR,SRAP	Chen et al., 2007 [20]	A set of 258
Association analysis	BnEMS56	A03	Darmor	27215338	0	PH			3.333		5.76	SSR,AFLP	Cai et al., 2014 [24]	A set of 258
Association analysis	BrGMS2998	A03	Darmor	26251317	26251520	PH			5.34659		9.83	SSR,AFLP	Cai et al., 2014 [24]	A set of 258
Association analysis	q2013PH-A06	A06	Darmor	2371514	3103568	PH			5.1		5.86	SNP	Wang et al., 2015b [29]	RIL population(GH06×P174)
Association analysis	q2013PH-A07	A07	Darmor	13870810	15602504	PH			–6.77		10.47	SNP	Wang et al., 2015b [29]	RIL population(GH06×P174)
Association analysis	q2013PH-A08	A08	Darmor	5330869	5684994	PH			–6.03		8.53	SNP	Wang et al., 2015b [29]	RIL population(GH06×P174)
Association analysis	q2013PH-A10	A10	Darmor	12371885	12610538	PH			5.16		5.21	SNP	Wang et al., 2015b [29]	RIL population(GH06×P174)
Association analysis	q2013PH-C06	C06	Darmor	21465525	24243988	PH			8.13		15.56	SNP	Wang et al., 2015b [29]	RIL population(GH06×P174)
Association analysis	q2014PH-A01	A01	Darmor	6898804	8402453	PH			–4.27		5.18	SNP	Wang et al., 2015b [29]	RIL population(GH06×P174)
Association analysis	q2014PH-A06	A06	Darmor	5330869	5684994	PH			4.3		5.27	SNP	Wang et al., 2015b [29]	RIL population(GH06×P174)
Association analysis	q2014PH-A07-2	A07	Darmor	16688281	16912983	PH			–4.14		5	SNP	Wang et al., 2015b [29]	RIL population(GH06×P174)
Association analysis	q2014PH-A07-1	A07	Darmor	13870810	15602504	PH			–6.62		12.8	SNP	Wang et al., 2015b [29]	RIL population(GH06×P174)
Association analysis	q2014PH-A08	A08	Darmor	5330869	5684994	PH			–4.83		7.05	SNP	Wang et al., 2015b [29]	RIL population(GH06×P174)
Association analysis	q2014PH-C06	C06	Darmor	32013794	33834232	PH			5.87		10.15	SNP	Wang et al., 2015b [29]	RIL population(GH06×P174)
Association analysis	Bn-A01-p1152359	A01	Darmor	755995		PH			5.95354		0.04742	SNP	Sun et al., 2016 [30]	population contains 476 inbred lines representing the major Chinese rapeseed genepool and 44 lines from other countries.
Association analysis	Bn-A01-p2637699	A01	Darmor	2144278		PH						SNP	Sun et al., 2016 [30]	population contains 476 inbred lines representing the major Chinese rapeseed genepool and 44 lines from other countries.
Association analysis	Bn-A01-p3789302	A01	Darmor	3436271		PH						SNP	Sun et al., 2016 [30]	population contains 476 inbred lines representing the major Chinese rapeseed genepool and 45 lines from other countries.
Association analysis	Bn-A01-p9254925	A01	Darmor	7912076		PH			4.61604		0.02864	SNP	Sun et al., 2016 [30]	population contains 476 inbred lines representing the major Chinese rapeseed genepool and 46 lines from other countries.
Association analysis	Bn-A01-p23322377	A01	Darmor	19193368		PH			5.00426		0.03133	SNP	Sun et al., 2016 [30]	population contains 476 inbred lines representing the major Chinese rapeseed genepool and 47 lines from other countries.
Association analysis	Bn-A02-p3145923	A02	Darmor	629806		PH						SNP	Sun et al., 2016 [30]	population contains 476 inbred lines representing the major Chinese rapeseed genepool and 48 lines from other countries.
Association analysis	Bn-A02-p7926823	A02	Darmor	4907991		PH			5.55602		0.04443	SNP	Sun et al., 2016 [30]	population contains 476 inbred lines representing the major Chinese rapeseed genepool and 49 lines from other countries.
Association analysis	Bn-A02-p9240182	A02	Darmor	6043499		PH						SNP	Sun et al., 2016 [30]	population contains 476 inbred lines representing the major Chinese rapeseed genepool and 50 lines from other countries.
Association analysis	Bn-A02-p9610453	A02	Darmor	6418368		PH			9.96847		0.06545	SNP	Sun et al., 2016 [30]	population contains 476 inbred lines representing the major Chinese rapeseed genepool and 51 lines from other countries.
Association analysis	Bn-A02-p10540052	A02	Darmor	7396444		PH			7.71397		0.05775	SNP	Sun et al., 2016 [30]	population contains 476 inbred lines representing the major Chinese rapeseed genepool and 52 lines from other countries.
Association analysis	Bn-A02-p11345557	A02	Darmor	8004810		PH			6.58803		0.0527	SNP	Sun et al., 2016 [30]	population contains 476 inbred lines representing the major Chinese rapeseed genepool and 53 lines from other countries.
Association analysis	Bn-A02-p12295281	A02	Darmor	9011453		PH			4.4965		0.02781	SNP	Sun et al., 2016 [30]	population contains 476 inbred lines representing the major Chinese rapeseed genepool and 54 lines from other countries.
Association analysis	Bn-A02-p21930156	A02	Darmor	21226248		PH			5.65103		0.04288	SNP	Sun et al., 2016 [30]	population contains 476 inbred lines representing the major Chinese rapeseed genepool and 55 lines from other countries.
Association analysis	Bn-A02-p23792703	A02	Darmor	22018955		PH			4.55363		0.03405	SNP	Sun et al., 2016 [30]	population contains 476 inbred lines representing the major Chinese rapeseed genepool and 56 lines from other countries.
Association analysis	Bn-A03-p6898220	A03	Darmor	6179599		PH			4.74029		0.0295	SNP	Sun et al., 2016 [30]	population contains 476 inbred lines representing the major Chinese rapeseed genepool and 57 lines from other countries.
Association analysis	Bn-A03-p7672403	A03	Darmor	6972819		PH			6.50857		0.04174	SNP	Sun et al., 2016 [30]	population contains 476 inbred lines representing the major Chinese rapeseed genepool and 58 lines from other countries.
Association analysis	Bn-A03-p8663803	A03	Darmor	7955617		PH			4.54525		0.02815	SNP	Sun et al., 2016 [30]	population contains 476 inbred lines representing the major Chinese rapeseed genepool and 59 lines from other countries.
Association analysis	Bn-A03-p14611641	A03	Darmor	13781368		PH						SNP	Sun et al., 2016 [30]	population contains 476 inbred lines representing the major Chinese rapeseed genepool and 60 lines from other countries.
Association analysis	Bn-A03-p14852785	A03	Darmor	14007794		PH						SNP	Sun et al., 2016 [30]	population contains 476 inbred lines representing the major Chinese rapeseed genepool and 61 lines from other countries.
Association analysis	Bn-A03-p26788875	A03	Darmor	25196354		PH						SNP	Sun et al., 2016 [30]	population contains 476 inbred lines representing the major Chinese rapeseed genepool and 62 lines from other countries.
Association analysis	Bn-A04-p10176387	A04	Darmor	11322007		PH						SNP	Sun et al., 2016 [30]	population contains 476 inbred lines representing the major Chinese rapeseed genepool and 63 lines from other countries.
Association analysis	Bn-A04-p16336301	A04	Darmor	16518882		PH			4.47855		0.0313	SNP	Sun et al., 2016 [30]	population contains 476 inbred lines representing the major Chinese rapeseed genepool and 64 lines from other countries.
Association analysis	Bn-A05-p4632407	A05	Darmor	4478483		PH						SNP	Sun et al., 2016 [30]	population contains 476 inbred lines representing the major Chinese rapeseed genepool and 65 lines from other countries.
Association analysis	Bn-A05-p5644210	A05	Darmor	5398400		PH						SNP	Sun et al., 2016 [30]	population contains 476 inbred lines representing the major Chinese rapeseed genepool and 66 lines from other countries.
Association analysis	Bn-A05-p9773183	A05	Darmor	7965080		PH						SNP	Sun et al., 2016 [30]	population contains 476 inbred lines representing the major Chinese rapeseed genepool and 67 lines from other countries.
Association analysis	Bn-A05-p15905187	A05	Darmor	12150847		PH						SNP	Sun et al., 2016 [30]	population contains 476 inbred lines representing the major Chinese rapeseed genepool and 68 lines from other countries.
Association analysis	Bn-A05-p23020834	A05	Darmor	21181010		PH						SNP	Sun et al., 2016 [30]	population contains 476 inbred lines representing the major Chinese rapeseed genepool and 69 lines from other countries.
Association analysis	Bn-A06-p7023598	A06	Darmor	6472422		PH			6.76553		0.04351	SNP	Sun et al., 2016 [30]	population contains 476 inbred lines representing the major Chinese rapeseed genepool and 70 lines from other countries.
Association analysis	Bn-A06-p8546698	A06	Darmor	8064322		PH			5.00422		0.04329	SNP	Sun et al., 2016 [30]	population contains 476 inbred lines representing the major Chinese rapeseed genepool and 71 lines from other countries.
Association analysis	Bn-A06-p23852270	A06	Darmor	22839495		PH						SNP	Sun et al., 2016 [30]	population contains 476 inbred lines representing the major Chinese rapeseed genepool and 72 lines from other countries.
Association analysis	Bn-A07-p1228602	A07	Darmor	860202		PH			8.06292		0.06554	SNP	Sun et al., 2016 [30]	population contains 476 inbred lines representing the major Chinese rapeseed genepool and 73 lines from other countries.
Association analysis	Bn-A10-p11497730	A07	Darmor	2686061		PH			6.58909		0.05045	SNP	Sun et al., 2016 [30]	population contains 476 inbred lines representing the major Chinese rapeseed genepool and 74 lines from other countries.
Association analysis	Bn-A07-p12749234	A07	Darmor	14837141		PH						SNP	Sun et al., 2016 [30]	population contains 476 inbred lines representing the major Chinese rapeseed genepool and 75 lines from other countries.
Association analysis	Bn-A07-p14390667	A07	Darmor	16264889		PH						SNP	Sun et al., 2016 [30]	population contains 476 inbred lines representing the major Chinese rapeseed genepool and 76 lines from other countries.
Association analysis	Bn-A07-p18151107	A07	Darmor	20041353		PH			4.57141		0.03564	SNP	Sun et al., 2016 [30]	population contains 476 inbred lines representing the major Chinese rapeseed genepool and 77 lines from other countries.
Association analysis	Bn-A07-p21965076	A07	Darmor	23357700		PH						SNP	Sun et al., 2016 [30]	population contains 476 inbred lines representing the major Chinese rapeseed genepool and 78 lines from other countries.
Association analysis	Bn-A08-p424009	A08	Darmor	375614		PH						SNP	Sun et al., 2016 [30]	population contains 476 inbred lines representing the major Chinese rapeseed genepool and 79 lines from other countries.
Association analysis	Bn-A08-p17393046	A08	Darmor	14852138		PH						SNP	Sun et al., 2016 [30]	population contains 476 inbred lines representing the major Chinese rapeseed genepool and 80 lines from other countries.
Association analysis	Bn-A08-p20014208	A08	Darmor	17298766		PH			5.62282		0.03561	SNP	Sun et al., 2016 [30]	population contains 476 inbred lines representing the major Chinese rapeseed genepool and 81 lines from other countries.
Association analysis	Bn-A09-p1634504	A09	Darmor	2292272		PH			4.38187		0.03591	SNP	Sun et al., 2016 [30]	population contains 476 inbred lines representing the major Chinese rapeseed genepool and 82 lines from other countries.
Association analysis	Bn-A09-p13693499	A09	Darmor	10068405		PH			4.49236		0.02779	SNP	Sun et al., 2016 [30]	population contains 476 inbred lines representing the major Chinese rapeseed genepool and 83 lines from other countries.
Association analysis	Bn-A09-p32172515	A09	Darmor	30032242		PH			6.4556		0.05611	SNP	Sun et al., 2016 [30]	population contains 476 inbred lines representing the major Chinese rapeseed genepool and 84 lines from other countries.
Association analysis	Bn-A10-p4504517	A10	Darmor	346177		PH			5.35668		0.03377	SNP	Sun et al., 2016 [30]	population contains 476 inbred lines representing the major Chinese rapeseed genepool and 85 lines from other countries.
Association analysis	Bn-A10-p7611277	A10	Darmor	9309696		PH			5.05658		0.03169	SNP	Sun et al., 2016 [30]	population contains 476 inbred lines representing the major Chinese rapeseed genepool and 86 lines from other countries.
Association analysis	Bn-A10-p10830979	A10	Darmor	12184421		PH						SNP	Sun et al., 2016 [30]	population contains 476 inbred lines representing the major Chinese rapeseed genepool and 87 lines from other countries.
Association analysis	Bn-A10-p14566765	A10	Darmor	14520132		PH						SNP	Sun et al., 2016 [30]	population contains 476 inbred lines representing the major Chinese rapeseed genepool and 88 lines from other countries.
Association analysis	Bn-scaff_15838_1-p949372	C01	Darmor	1349184		PH						SNP	Sun et al., 2016 [30]	population contains 476 inbred lines representing the major Chinese rapeseed genepool and 89 lines from other countries.
Association analysis	Bn-scaff_15838_5-p202432	C01	Darmor	3057694		PH			4.74763		0.02955	SNP	Sun et al., 2016 [30]	population contains 476 inbred lines representing the major Chinese rapeseed genepool and 90 lines from other countries.
Association analysis	Bn-scaff_16691_1-p845512	C01	Darmor	21850491		PH			4.58759		0.03851	SNP	Sun et al., 2016 [30]	population contains 476 inbred lines representing the major Chinese rapeseed genepool and 91 lines from other countries.
Association analysis	Bn-scaff_17515_1-p244504	C01	Darmor	34628000		PH						SNP	Sun et al., 2016 [30]	population contains 476 inbred lines representing the major Chinese rapeseed genepool and 92 lines from other countries.
Association analysis	Bn-scaff_15936_1-p270915	C01	Darmor	36405920		PH						SNP	Sun et al., 2016 [30]	population contains 476 inbred lines representing the major Chinese rapeseed genepool and 93 lines from other countries.
Association analysis	Bn-scaff_15712_5-p950452	C02	Darmor	8555181		PH						SNP	Sun et al., 2016 [30]	population contains 476 inbred lines representing the major Chinese rapeseed genepool and 94 lines from other countries.
Association analysis	Bn-A02-p10719296	C02	Darmor	13849273		PH			5.75372		0.04263	SNP	Sun et al., 2016 [30]	population contains 476 inbred lines representing the major Chinese rapeseed genepool and 95 lines from other countries.
Association analysis	Bn-scaff_21312_1-p102482	C03	Darmor	10221609		PH			4.30714		0.02651	SNP	Sun et al., 2016 [30]	population contains 476 inbred lines representing the major Chinese rapeseed genepool and 96 lines from other countries.
Association analysis	Bn-scaff_17522_1-p623649	C03	Darmor	17496255		PH						SNP	Sun et al., 2016 [30]	population contains 476 inbred lines representing the major Chinese rapeseed genepool and 97 lines from other countries.
Association analysis	Bn-scaff_23761_1-p581335	C03	Darmor	57743376		PH						SNP	Sun et al., 2016 [30]	population contains 476 inbred lines representing the major Chinese rapeseed genepool and 98 lines from other countries.
Association analysis	Bn-scaff_16027_1-p210424	C04	Darmor	1146332		PH			5.94097		0.04563	SNP	Sun et al., 2016 [30]	population contains 476 inbred lines representing the major Chinese rapeseed genepool and 99 lines from other countries.
Association analysis	Bn-scaff_15908_1-p755460	C04	Darmor	5899019		PH			5.08087		0.04934	SNP	Sun et al., 2016 [30]	population contains 476 inbred lines representing the major Chinese rapeseed genepool and 100 lines from other countries.
Association analysis	Bn-scaff_23907_1-p969596	C04	Darmor	8375692		PH						SNP	Sun et al., 2016 [30]	population contains 476 inbred lines representing the major Chinese rapeseed genepool and 101 lines from other countries.
Association analysis	Bn-scaff_16414_1-p1774629	C05	Darmor	279009		PH			4.4605		0.03321	SNP	Sun et al., 2016 [30]	population contains 476 inbred lines representing the major Chinese rapeseed genepool and 102 lines from other countries.
Association analysis	Bn-scaff_16414_1-p874497	C05	Darmor	1080417		PH			4.64227		0.02882	SNP	Sun et al., 2016 [30]	population contains 476 inbred lines representing the major Chinese rapeseed genepool and 103 lines from other countries.
Association analysis	Bn-scaff_21338_1-p1120320	C05	Darmor	12511179		PH						SNP	Sun et al., 2016 [30]	population contains 476 inbred lines representing the major Chinese rapeseed genepool and 104 lines from other countries.
Association analysis	Bn-scaff_20270_1-p1249475	C05	Darmor	41677500		PH						SNP	Sun et al., 2016 [30]	population contains 476 inbred lines representing the major Chinese rapeseed genepool and 105 lines from other countries.
Association analysis	Bn-scaff_18439_1-p315627	C06	Darmor	12446621		PH			5.93859		0.0378	SNP	Sun et al., 2016 [30]	population contains 476 inbred lines representing the major Chinese rapeseed genepool and 106 lines from other countries.
Association analysis	Bn-scaff_15763_1-p1464457	C06	Darmor	20428349		PH			5.68296		0.03603	SNP	Sun et al., 2016 [30]	population contains 476 inbred lines representing the major Chinese rapeseed genepool and 107 lines from other countries.
Association analysis	Bn-scaff_16069_1-p2212587	C07	Darmor	38583699		PH						SNP	Sun et al., 2016 [30]	population contains 476 inbred lines representing the major Chinese rapeseed genepool and 108 lines from other countries.
Association analysis	Bn-scaff_16069_1-p3744715	C07	Darmor	40148967		PH			5.35231		0.03986	SNP	Sun et al., 2016 [30]	population contains 476 inbred lines representing the major Chinese rapeseed genepool and 109 lines from other countries.
Association analysis	Bn-scaff_16110_1-p3700590	C07	Darmor	41241066		PH			4.68778		0.03352	SNP	Sun et al., 2016 [30]	population contains 476 inbred lines representing the major Chinese rapeseed genepool and 110 lines from other countries.
Linkage analysis	TH-PH06-A1	A1	ZS11	2497843	2498027	PH			10.1			SSR	Basunanda et al., 2010 [31]	ExV8
Linkage analysis	MPH-PH07-A3	A3	ZS11	1283677		PH			3			SSR	Basunanda et al., 2010 [31]	ExV8
Linkage analysis	MPH-PH07-A5	A5	ZS11	3830014		PH			3			SSR	Basunanda et al., 2010 [31]	ExV8
Linkage analysis	TH-PH06-A9	A9	ZS11	12146622	12146809	PH			8.5			SSR	Basunanda et al., 2010 [31]	ExV8
Linkage analysis	TH-PH07-A9	A9	ZS11	12146622	12146809	PH			2.9			SSR	Basunanda et al., 2010 [31]	ExV8
Linkage analysis	DH-PH06-C3	C3	ZS11	70390998	70391200	PH			3.7			SSR	Basunanda et al., 2010 [31]	ExV8
Linkage analysis	DH-PH07-C3	C3	ZS11	70390998	70391200	PH			11			SSR	Basunanda et al., 2010 [31]	ExV8
Linkage analysis	TH-PH07-C3	C3	ZS11	70390998	70391200	PH			4.7			SSR	Basunanda et al., 2010 [31]	ExV8
Linkage analysis	DH-PH07-A1	A1	ZS11	32364569	32364682	PH			5			SSR	Basunanda et al., 2010 [31]	ExR53
Linkage analysis	MPH-PH06-C7	C7	ZS11	2593312	2593471	PH			4			SSR	Basunanda et al., 2010 [31]	ExR53
Linkage analysis	DH-PH06-C7	C7	ZS11	2593312	2593471	PH			3			SSR	Basunanda et al., 2010 [31]	ExR53
Linkage analysis	TH-PH07-C9	C9	ZS11	4106889	4107063	PH			10.5			SSR	Basunanda et al., 2010 [31]	ExR53
Association analysis	Bn-A03-p8043983	A03	Darmor	7333000		PH			6.23		7.51	SNP	Li et al., 2016 [40]	472 accessions
Association analysis	Bn-A05-p28091909	A05	Darmor	26561000		PH			4.04		4.72	SNP	Li et al., 2016 [40]	472 accessions
Association analysis	Bn-A05-p1919060	A05	Darmor	2025000		PH			3.82		4.52	SNP	Li et al., 2016 [40]	472 accessions
Association analysis	Bn-A02-p23251431	A02	Darmor	21465000		PH			4.5		4.83	SNP	Li et al., 2016 [40]	472 accessions
Association analysis	Bn-A07-p8674321	A07	Darmor	10109000		PH			4.71		5.05	SNP	Li et al., 2016 [40]	472 accessions
Association analysis	Bn-A07-p15797527	A07	Darmor	17704000		PH			3.84		4.53	SNP	Li et al., 2016 [40]	472 accessions
Association analysis	Bn-A07-p21377298	A07	Darmor	22928000		PH			3.81		4.46	SNP	Li et al., 2016 [40]	472 accessions
Association analysis	Bn-scaff160691-p3417121	C07	Darmor	39839000		PH			3.72		4.39	SNP	Li et al., 2016 [40]	472 accessions
Association analysis	Bn-A02-p3530703	A02		965813		PH			6.96				Zheng, et al. 2017 [32]	333 rapeseed accessions
Association analysis	Bn-A02-p3735101	A02		1160348		PH			7.35				Zheng, et al. 2017 [32]	333 rapeseed accessions
Association analysis	Bn-A02-p3759462	A02		1181964		PH			7.84				Zheng, et al. 2017 [32]	333 rapeseed accessions
Association analysis	Bn-A02-p3760177	A02		1182739		PH			8.7				Zheng, et al. 2017 [32]	333 rapeseed accessions
Association analysis	Bn-A02-p3796695	A02		1219994		PH			7.33				Zheng, et al. 2017 [32]	333 rapeseed accessions
Association analysis	Bn-A02-P3803198	A02		1223532		PH			6.2				Zheng, et al. 2017 [32]	333 rapeseed accessions
Association analysis	Bn-A02-p9240182	A02		6043399		PH			7.77				Zheng, et al. 2017 [32]	333 rapeseed accessions
Association analysis	Bn-A02-p9505646	A02		6319840		PH			9.79				Zheng, et al. 2017 [32]	333 rapeseed accessions
Association analysis	Bn-A02-p9506103	A02		6320247		PH			8.9				Zheng, et al. 2017 [32]	333 rapeseed accessions
Association analysis	Bn-A02-p9607756	A02		6411279		PH			9.75				Zheng, et al. 2017 [32]	333 rapeseed accessions
Association analysis	Bn-A02-p9888208	A02		6733048		PH			6.62				Zheng, et al. 2017 [32]	333 rapeseed accessions
Association analysis	Bn-A06-p18369013	A06		19740118		PH			6.16				Zheng, et al. 2017 [32]	333 rapeseed accessions
Association analysis	Bn-scaff_28249_1-p467447	C03		4908423		PH			6.8				Zheng, et al. 2017 [32]	333 rapeseed accessions
Association analysis	Bn-scaff_21778_1-p160881	C03		4962469		PH			6.66				Zheng, et al. 2017 [32]	333 rapeseed accessions
Association analysis	Bn-A07-p16015935	A07		17918961		PH			6.12				Zheng, et al. 2017 [32]	333 rapeseed accessions
Association analysis	Bn-A07-p16020955	A07		17923677		PH			6.11				Zheng, et al. 2017 [32]	333 rapeseed accessions
Association analysis	Bn-A07-16039345	A07		17954858		PH			6.11				Zheng, et al. 2017 [32]	333 rapeseed accessions
Association analysis	Bn-A07-p16050076	A07		17964471		PH			6.11				Zheng, et al. 2017 [32]	333 rapeseed accessions
Association analysis	Bn-A03-p8909237	A03		6196436		PH			7.25				Zheng, et al. 2017 [32]	333 rapeseed accessions
Association analysis	Bn-A03-p8967307	A03		6245297		PH			3.48				Zheng, et al. 2017 [32]	333 rapeseed accessions
Association analysis	Bn-scaff_16139_1-p921208	C02		45588898		PH			6				Zheng, et al. 2017 [32]	333 rapeseed accessions
Association analysis	Bn-scaff_16139_1-p662939	C02		45848554		PH			7.67				Zheng, et al. 2017 [32]	333 rapeseed accessions
Association analysis	QTL4	A07		14312500	20687500	PH	5.22		13.96				Menendez, et al. 2021 [33]	A natural population and a DH population
Association analysis	Bn-scaff_15794_3-p62430	A02	Darmor	6483634		PH			26.1			SNP	Huang, et al. 2016 [36]	RIL population(888-5×M083)
Association analysis	Bn-A02-p9599263	A02	Darmor	6401400		PH			25.64			SNP	Huang, et al. 2016 [36]	RIL population(888-5×M083)
Association analysis	Bn-A02-p9409799	A02	Darmor	6228184		PH			25.64			SNP	Huang, et al. 2016 [36]	RIL population(888-5×M083)
Association analysis	Bn-A02-p9993945	A02	Darmor	6839749		PH			26.1			SNP	Huang, et al. 2016 [36]	RIL population(888-5×M083)
Association analysis	Bn-A02-p9636219	A02	Darmor	6445706		PH			14.93			SNP	Huang, et al. 2016 [36]	RIL population(888-5×M083)
Linkage analysis	qPH.A2-1	A02	Darmor	189000	491000	PH	6.6		2.6			SNP	Zhang, et al. 2018 [34]	BnaZNF2 population(ZS11×No. 73290 )
Linkage analysis	qPH.A2-2	A02	Darmor	62200	2140000	PH	5.3		2.7			SNP	Zhang, et al. 2018 [34]	BnaZNF2 population(ZS11×No. 73290 )
Linkage analysis	qPH.C2-1	C02	Darmor	1796000	2163000	PH	23.4		55.6			SNP	Zhang, et al. 2018 [34]	BnaZNF2 population(ZS11×No. 73290 )
Linkage analysis	qPH.C3-1	C03	Darmor	274000	2085000	PH	3.09		5.1			SNP	Zhang, et al. 2018 [34]	BnaZNF2 population(ZS11×No. 73290 )
Linkage analysis	qPH.C3-2	C03	Darmor	2085000	3854000	PH	3.9		3.2			SNP	Zhang, et al. 2018 [34]	BnaZNF2 population(ZS11×No. 73290 )
Linkage analysis	qPHE2-1	A02	Darmor	4618477		PH	8.85		15.99			SNP	Zhang, et al. 2007 [35]	RIL population(888-5×M083)
Linkage analysis	qPH2-1	A02	Darmor	5257805		PH			25.64			SNP	Zhang, et al. 2007 [35]	RIL population(888-5×M083)
Linkage analysis	qPH2-3	A02	Darmor	6216928		PH			14.93			SNP	Zhang, et al. 2007 [35]	RIL population(888-5×M083)
Linkage analysis	qPH2-2	A02	Darmor	6272797		PH			26.1			SNP	Zhang, et al. 2007 [35]	RIL population(888-5×M083)
Linkage analysis	qPH2-4	A02	Darmor	6406392		PH			11.41			SNP	Zhang, et al. 2007 [35]	RIL population(888-5×M083)
Linkage analysis	qPH2-5	A02	Darmor	7132389		PH			13.64			SNP	Zhang, et al. 2007 [35]	RIL population(888-5×M083)
Linkage analysis	qPHE2-2, qPH2-7	A02	Darmor	7491620		PH			7.22			SNP	Zhang, et al. 2007 [35]	RIL population(888-5×M083)
Linkage analysis	qPH2-6	A02	Darmor	7494679		PH			5.81			SNP	Zhang, et al. 2007 [35]	RIL population(888-5×M083)
Linkage analysis	qPH6-2	A06	Darmor	19192145		PH			6.23			SNP	Zhang, et al. 2007 [35]	RIL population(888-5×M083)
Linkage analysis	qPH6-1	A06	Darmor	19504401		PH			8.43			SNP	Zhang, et al. 2007 [35]	RIL population(888-5×M083)
Linkage analysis	qPH9-2	A09	Darmor	27836242		PH			8.33			SNP	Zhang, et al. 2007 [35]	RIL population(888-5×M083)
Linkage analysis	qPHE9-1	A09	Darmor	27923619		PH			8.32			SNP	Zhang, et al. 2007 [35]	RIL population(888-5×M083)
Linkage analysis	qPH9-1	A09	Darmor	27923904		PH			9.23			SNP	Zhang, et al. 2007 [35]	RIL population(888-5×M083)
Linkage analysis	qPH9-3	A09	Darmor	28037689		PH			5.91			SNP	Zhang, et al. 2007 [35]	RIL population(888-5×M083)
Linkage analysis	qPH10-1	A10	Darmor	3184957		PH			5.19			SNP	Zhang, et al. 2007 [35]	RIL population(888-5×M083)
Linkage analysis	qPHE10-1	A10	Darmor	3534518		PH			5.83			SNP	Zhang, et al. 2007 [35]	RIL population(888-5×M083)
Linkage analysis	qPH10-4	A10	Darmor	5269630		PH			5.03			SNP	Zhang, et al. 2007 [35]	RIL population(888-5×M083)
Linkage analysis	qPHE13-1	C03	Darmor	7154216		PH			6			SNP	Zhang, et al. 2007 [35]	RIL population(888-5×M083)
Linkage analysis	qPH13-1	C03	Darmor	7197753		PH			9.23			SNP	Zhang, et al. 2007 [35]	RIL population(888-5×M083)
Linkage analysis	qPH13-2	C03	Darmor	8274685		PH			5.19			SNP	Zhang, et al. 2007 [35]	RIL population(888-5×M083)
Linkage analysis	qPH17-1	C07	Darmor	29652369		PH			9.29			SNP	Zhang, et al. 2007 [35]	RIL population(888-5×M083)
Linkage analysis	qPH17-3	C07	Darmor	30366845		PH			7.05			SNP	Zhang, et al. 2007 [35]	RIL population(888-5×M083)
Linkage analysis	qPH17-2	C07	Darmor	30371729		PH			7.71			SNP	Zhang, et al. 2007 [35]	RIL population(888-5×M083)
Linkage analysis	qPH17-4	C07	Darmor	30792883		PH			7.33			SNP	Zhang, et al. 2007 [35]	RIL population(888-5×M083)
Linkage analysis	qPH17-5	C07	Darmor	30818486		PH			6.09			SNP	Zhang, et al. 2007 [35]	RIL population(888-5×M083)
Linkage analysis	qPH17-6	C07	Darmor	31356076		PH			10.56			SNP	Zhang, et al. 2007 [35]	RIL population(888-5×M083)
Association analysis	PH.A01-2	A01	Darmor	600000	699941	PH	4.62		5.8			SSR, SNP	Cai, et al. 2016 [6]	DH population(Huashuang 5×J7005)
Association analysis	PH.A01-1	A01	Darmor	2660666	2695578	PH						SSR, SNP	Cai, et al. 2016 [6]	DH population(Huashuang 5×J7005)
Association analysis	PH.A02-1	A02	Darmor	6241401	7000000	PH	17.03		23.8			SSR, SNP	Cai, et al. 2016 [6]	DH population(Huashuang 5×J7005)
Association analysis	PH.A03-2	A03	Darmor	1216073	1422136	PH	11.07		15.7			SSR, SNP	Cai, et al. 2016 [6]	DH population(Huashuang 5×J7005)
Association analysis	PH.A07-2	A07	Darmor	66435	756073	PH	6.76		11.8			SSR, SNP	Cai, et al. 2016 [6]	DH population(Huashuang 5×J7005)
Association analysis	PH.A08-1	A08	Darmor	826367		PH	5.23		7.6			SSR, SNP	Cai, et al. 2016 [6]	DH population(Huashuang 5×J7005)
Association analysis	PH.A08-2	A08	Darmor	1947409	2445616	PH	14.05		19.2			SSR, SNP	Cai, et al. 2016 [6]	DH population(Huashuang 5×J7005)
Association analysis	PH.A08-3	A08	Darmor	6672635		PH	3.86		4.1			SSR, SNP	Cai, et al. 2016 [6]	DH population(Huashuang 5×J7005)
Association analysis	PH.A08-4	A08	Darmor	7002926	7345950	PH	3.54		3.7			SSR, SNP	Cai, et al. 2016 [6]	DH population(Huashuang 5×J7005)
Association analysis	PH.A08-5	A08	Darmor	9205659		PH						SSR, SNP	Cai, et al. 2016 [6]	DH population(Huashuang 5×J7005)
Association analysis	PH.A10-1	A10	Darmor	14653737		PH	8.09		10.5			SSR, SNP	Cai, et al. 2016 [6]	DH population(Huashuang 5×J7005)
Association analysis	PH.C02-1	C02	Darmor	10136373		PH	5.92		7.6			SSR, SNP	Cai, et al. 2016 [6]	DH population(Huashuang 5×J7005)
Association analysis	PH.C04-1	C04	Darmor	6511870	7856105	PH	4.87		7.9			SSR, SNP	Cai, et al. 2016 [6]	DH population(Huashuang 5×J7005)
Association analysis	PH.C04-2	C04	Darmor	46747586	48430144	PH						SSR, SNP	Cai, et al. 2016 [6]	DH population(Huashuang 5×J7005)
Association analysis	PH.C06-1	C06	Darmor	29606413	29734015	PH	10.48		16			SSR, SNP	Cai, et al. 2016 [6]	DH population(Huashuang 5×J7005)
Association analysis	PH.C09-1	C09	Darmor	11047440	13833428	PH	4.54		7.5			SSR, SNP	Cai, et al. 2016 [6]	DH population(Huashuang 5×J7005)
Linkage analysis	PH.A1.1	A01	Darmor	5076924	5214035	PH	5.1					SNP, SSR, AFLP, IP, SCAR	Qi, 2014 [37]	DH population(08-8008×4942C-5)
Linkage analysis	PH.A1.2	A01	Darmor	8200154	8680798	PH	9.9					SNP, SSR, AFLP, IP, SCAR	Qi, 2014 [37]	DH population(08-8008×4942C-5)
Linkage analysis	PH.A1.3	A01	Darmor	10448401		PH	7.2					SNP, SSR, AFLP, IP, SCAR	Qi, 2014 [37]	DH population(08-8008×4942C-5)
Linkage analysis	PH.A1.4	A01	Darmor	15017715		PH	17.3					SNP, SSR, AFLP, IP, SCAR	Qi, 2014 [37]	DH population(08-8008×4942C-5)
Linkage analysis	PH.A1.5	A01	Darmor	1.7459e+07	1.8393e+07	PH	8.8					SNP, SSR, AFLP, IP, SCAR	Qi, 2014 [37]	DH population(08-8008×4942C-5)
Linkage analysis	PH.A1.6	A01	Darmor	2.17397e+07	2.20376e+07	PH	7.1					SNP, SSR, AFLP, IP, SCAR	Qi, 2014 [37]	DH population(08-8008×4942C-5)
Linkage analysis	PH.A3.2	A03	Darmor	2662752	3.45087e+06	PH	3.3					SNP, SSR, AFLP, IP, SCAR	Qi, 2014 [37]	DH population(08-8008×4942C-5)
Linkage analysis	PH.A3.3	A03	Darmor	4.40605e+06	5300771	PH	3.8					SNP, SSR, AFLP, IP, SCAR	Qi, 2014 [37]	DH population(08-8008×4942C-5)
Linkage analysis	PH.A6.1	A06	Darmor	8010287	9844237	PH	5					SNP, SSR, AFLP, IP, SCAR	Qi, 2014 [37]	DH population(08-8008×4942C-5)
Linkage analysis	PH.A6.2	A06	Darmor	15932994	18115206	PH	6.8					SNP, SSR, AFLP, IP, SCAR	Qi, 2014 [37]	DH population(08-8008×4942C-5)
Linkage analysis	PH.C1b	C01	Darmor	34208837	35697497	PH	3.6					SNP, SSR, AFLP, IP, SCAR	Qi, 2014 [37]	DH population(08-8008×4942C-5)
Linkage analysis	PH.C9	C09	Darmor	45657486	4.7616e+07	PH	4.6					SNP, SSR, AFLP, IP, SCAR	Qi, 2014 [37]	DH population(08-8008×4942C-5)
Linkage analysis	qPH-1	A02	Darmor	13565379	16544344	PH	3.351				6.636	SSR	Zhang, 2018 [34]	F2 population(YG-1×72-27-1-2)
Linkage analysis	qPH-2	A07	Darmor	11326113	11326556	PH	3.361				13.311	SSR	Zhang, 2018 [34]	F2 population(YG-1×72-27-1-2)
Linkage analysis	qVBH-1	A05	Darmor	21038437	22525942	FBH	3.098				8.64	SSR	Zhang, 2018 [34]	F2 population(YG-1×72-27-1-2)
Linkage analysis	qVBH-2	C06	Darmor	26624457	26738728	FBH	3.633				27.227	SSR	Zhang, 2018 [34]	F2 population(YG-1×72-27-1-2)
Linkage analysis and association analysis	q-2016PH-A03-1	A03	Darmor	18421721	18543828	PH	2.87		13.29			SNP	Huo, 2020 [38]	RIL population(GH60×ZY821)
Linkage analysis and association analysis	q-2016PH-A09-1	A09	Darmor			PH	3.51		11.28			SNP	Huo, 2020 [38]	RIL population(GH60×ZY821)
Linkage analysis and association analysis	q-2017PH-A04-1	A04	Darmor	14085289	14244618	PH	2.79		4.92			SNP	Huo, 2020 [38]	RIL population(GH60×ZY821)
Linkage analysis and association analysis	q-2017PH-A04-2	A04	Darmor	13373664	13531885	PH	3.26		5.75			SNP	Huo, 2020 [38]	RIL population(GH60×ZY821)
Linkage analysis and association analysis	q-2017PH-A09-1	A09	Darmor	22590345	23259990	PH	5.2		9.63			SNP	Huo, 2020 [38]	RIL population(GH60×ZY821)
Linkage analysis and association analysis	q-2017PH-A09-2	A09	Darmor	23517031	23521212	PH	4.16		7.55			SNP	Huo, 2020 [38]	RIL population(GH60×ZY821)
Linkage analysis and association analysis	q-2017PH-A09-3	A09	Darmor	23603951	23642701	PH	4.72		8.51			SNP	Huo, 2020 [38]	RIL population(GH60×ZY821)
Linkage analysis and association analysis	q-2017PH-A09-4	A09	Darmor			PH	4.31		7.86			SNP	Huo, 2020 [38]	RIL population(GH60×ZY821)
Linkage analysis and association analysis	q-BLUP-PH-A04-1	A04	Darmor	13798050	14401987	PH	4.25		7.6			SNP	Huo, 2020 [38]	RIL population(GH60×ZY821)
Linkage analysis and association analysis	q-BLUP-PH-A04-2	A04	Darmor	13373664	13531885	PH	3.45		6.27			SNP	Huo, 2020 [38]	RIL population(GH60×ZY821)
Linkage analysis and association analysis	q-BLUP-PH-A09-1	A09	Darmor			PH	2.6		4.6			SNP	Huo, 2020 [38]	RIL population(GH60×ZY821)
Association analysis	qPH.C02	C02	Darmor	38217813	40825915	PH	3.51				22.1	SNP	Ma 2021 [39]	F2 population(GW×DZ)
Association analysis	qPH.C04-1	C04	Darmor	32718129	31675100	PH	4.75				10.13	SNP	Ma 2021 [39]	F2 population(GW×DZ)
Association analysis	qPH.C04-2	C04	Darmor	1825688	760576	PH	8.99				22.32	SNP	Ma 2021 [39]	F2 population(GW×DZ)
Association analysis	qPH.C06-1	C06	Darmor	22746918	23035632	PH	6.36				13.85	SNP	Ma 2021 [39]	F2 population(GW×DZ)
Association analysis	qPH.C06-2	C06	Darmor	26738728	26753811	PH	6.87				15.69	SNP	Ma 2021 [39]	F2 population(GW×DZ)
Association analysis	qVBH.A02-1	A02	Darmor			FBH	4.37				12.38	SNP	Ma 2021 [39]	F2 population(GW×DZ)
Association analysis	qVBH.A02-2	A02	Darmor			FBH	7.37				23.27	SNP	Ma 2021 [39]	F2 population(GW×DZ)
Association analysis	qVBH.A03	A03	Darmor	17111738	17463248	FBH	4.28				15.93	SNP	Ma 2021 [39]	F2 population(GW×DZ)
Association analysis	qVBH.C06	C06	Darmor	26738728	26753811	FBH	3.48				9.6	SNP	Ma 2021 [39]	F2 population(GW×DZ)
Association analysis	q-2016BH-A02-1	A02	Darmor	22556597	23778808	FBH	4.14		13.56			SNP	Huo, 2020 [38]	RIL population(GH60×ZY821)
Association analysis	q-2016BH-C05-1	C05	Darmor	4224409	4258940	FBH	5.26		19.1			SNP	Huo, 2020 [38]	RIL population(GH60×ZY821)
Association analysis	q-2017BH-A01-1	A01	Darmor	17881769	19687948	FBH	4.78		9.15			SNP	Huo, 2020 [38]	RIL population(GH60×ZY821)
Association analysis	q-2017BH-A01-2	A01	Darmor	20189127	21190484	FBH	3.08		6.03			SNP	Huo, 2020 [38]	RIL population(GH60×ZY821)
Association analysis	q-2017BH-A09-1	A09	Darmor	32375997	32618214	FBH	2.69		5.36			SNP	Huo, 2020 [38]	RIL population(GH60×ZY821)
Association analysis	q-2017BH-C01-1	C01	Darmor	11120369	11162114	FBH	6.16		12.17			SNP	Huo, 2020 [38]	RIL population(GH60×ZY821)
Association analysis	q-BLUP-BH-A05-1	A05	Darmor	20293807	20374178	FBH	2.76		5.12			SNP	Huo, 2020 [38]	RIL population(GH60×ZY821)
Association analysis	q-BLUP-BH-A09-1	A09	Darmor	32728408	33029776	FBH	4.6		9.32			SNP	Huo, 2020 [38]	RIL population(GH60×ZY821)
Association analysis	q-BLUP-BH-A09-2	A09	Darmor	32435925	32608817	FBH	6.52		13.09			SNP	Huo, 2020 [38]	RIL population(GH60×ZY821)
Association analysis	q-BLUP-BH-A09-3	A09	Darmor	32514368	32619386	FBH	4.62		9.48			SNP	Huo, 2020 [38]	RIL population(GH60×ZY821)
Association analysis	q-BLUP-BH-C05-1	C05	Darmor	11206177	11417643	FBH	2.77		5.51			SNP	Huo, 2020 [38]	RIL population(GH60×ZY821)
Linkage analysis	tfPH.A1-1	A01		5.07849e+06	5.62749e+06		3.02		3.74			SSR, SRAP, STS and IFLP	Wang et al., 2015b [29]	DH population (KenC-8×N53-2)
Linkage analysis	tfPH.A2-1	A02		2.0603e+06	2413659		3.21		3.88			SSR, SRAP, STS and IFLP	Wang et al., 2015b [29]	DH population (KenC-8×N53-2)
Linkage analysis	tfPH.A2-2	A02		2956122	9629867		2.55		3.76			SSR, SRAP, STS and IFLP	Wang et al., 2015b [29]	DH population (KenC-8×N53-2)
Linkage analysis	tfPH.A3-1	A03		2.56327e+07	26819134		5.67		9.08			SSR, SRAP, STS and IFLP	Wang et al., 2015b [29]	DH population (KenC-8×N53-2)
Linkage analysis	tfPH.A3-2	A03		2.71461e+07	2.75361e+07		5.33		6.74			SSR, SRAP, STS and IFLP	Wang et al., 2015b [29]	DH population (KenC-8×N53-2)
Linkage analysis	tfPH.A7-1	A07		3.71268e+06	7618423		3.86		4.69			SSR, SRAP, STS and IFLP	Wang et al., 2015b [29]	DH population (KenC-8×N53-2)
Linkage analysis	tfPH.A7-2	A07		7618423	9.70523e+06		3.74		6.83			SSR, SRAP, STS and IFLP	Wang et al., 2015b [29]	DH population (KenC-8×N53-2)
Linkage analysis	tfPH.C1-1	C01		6.67301e+06	21935046		2.62		3.36			SSR, SRAP, STS and IFLP	Wang et al., 2015b [29]	DH population (KenC-8×N53-2)
Linkage analysis	tfPH.C2-1	C02		39888133	47962481		2.71		4.48			SSR, SRAP, STS and IFLP	Wang et al., 2015b [29]	DH population (KenC-8×N53-2)
Linkage analysis	tfPH.C3-1	C03		22769132	33864355		2.8		3.56			SSR, SRAP, STS and IFLP	Wang et al., 2015b [29]	DH population (KenC-8×N53-2)
Linkage analysis	tfPH.C3-2	C03		48635440	57133518		3.69		4.36			SSR, SRAP, STS and IFLP	Wang et al., 2015b [29]	DH population (KenC-8×N53-2)
Linkage analysis	tfPH.C6-1	C06		28634689	32025815		2.55		3.24			SSR, SRAP, STS and IFLP	Wang et al., 2015b [29]	DH population (KenC-8×N53-2)
Linkage analysis	tfPH.C6-2	C06		32964788	33937315		3.34		4..36			SSR, SRAP, STS and IFLP	Wang et al., 2015b [29]	DH population (KenC-8×N53-2)
Linkage analysis	tfPH.C9-1	C09		0	166742		7.45		9.87			SSR, SRAP, STS and IFLP	Wang et al., 2015b [29]	DH population (KenC-8×N53-2)
Linkage analysis	tfPH.C9-2	C09		0	166742		6.1		7.46			SSR, SRAP, STS and IFLP	Wang et al., 2015b [29]	DH population (KenC-8×N53-2)
Linkage analysis	tfPH.C9-3	C09		166742	766437		5.55		7.29			SSR, SRAP, STS and IFLP	Wang et al., 2015b [29]	DH population (KenC-8×N53-2)
Linkage analysis	tfPH.C9-4	C09		5808108	6120689		6.95		9.03			SSR, SRAP, STS and IFLP	Wang et al., 2015b [29]	DH population (KenC-8×N53-2)
Linkage analysis	ucPH.A1	A01		1.84172e+07	2.18165e+07		2.67		3.58			SSR, SRAP, STS and IFLP	Wang et al., 2015b [29]	DH population (KenC-8×N53-2)
Linkage analysis	ucPH.A2-1	A02		6314461	9629867		11.31		18.8			SSR, SRAP, STS and IFLP	Wang et al., 2015b [29]	DH population (KenC-8×N53-2)
Linkage analysis	ucPH.A2-3	A02		9599538	22043933		3.56		4.23			SSR, SRAP, STS and IFLP	Wang et al., 2015b [29]	DH population (KenC-8×N53-2)
Linkage analysis	ucPH.A3-1	A03		3776487	4246864		6.63		7.25			SSR, SRAP, STS and IFLP	Wang et al., 2015b [29]	DH population (KenC-8×N53-2)
Linkage analysis	ucPH.A3-2	A03		10777087	15231265		8.58		9.58			SSR, SRAP, STS and IFLP	Wang et al., 2015b [29]	DH population (KenC-8×N53-2)
Linkage analysis	ucPH.A3-3	A03		13334922	17916040		7.06		6.67			SSR, SRAP, STS and IFLP	Wang et al., 2015b [29]	DH population (KenC-8×N53-2)
Linkage analysis	ucPH.A3-4	A03		17916040	21425020		3.48		6.37			SSR, SRAP, STS and IFLP	Wang et al., 2015b [29]	DH population (KenC-8×N53-2)
Linkage analysis	ucPH.A3-5	A03		2.49862e+07	2.52791e+07		3.5		4.16			SSR, SRAP, STS and IFLP	Wang et al., 2015b [29]	DH population (KenC-8×N53-2)
Linkage analysis	ucPH.A3-6	A03		2.55451e+07	2.74077e+07		3.87		4.79			SSR, SRAP, STS and IFLP	Wang et al., 2015b [29]	DH population (KenC-8×N53-2)
Linkage analysis	ucPH.A3-8	A03		2.71461e+07	2.74077e+07		5.45		6.14			SSR, SRAP, STS and IFLP	Wang et al., 2015b [29]	DH population (KenC-8×N53-2)
Linkage analysis	ucPH.A3-9	A03		1.49347e+07	15410147		5.56		7.93			SSR, SRAP, STS and IFLP	Wang et al., 2015b [29]	DH population (KenC-8×N53-2)
Linkage analysis	ucPH.A3-10	A03		3362996	5068034		6.37		7.14			SSR, SRAP, STS and IFLP	Wang et al., 2015b [29]	DH population (KenC-8×N53-2)
Linkage analysis	ucPH.A4	A04		11135764	20010621		3.48		4.02			SSR, SRAP, STS and IFLP	Wang et al., 2015b [29]	DH population (KenC-8×N53-2)
Linkage analysis	ucPH.A6-1	A06		19212527	21238346		3.13		3.67			SSR, SRAP, STS and IFLP	Wang et al., 2015b [29]	DH population (KenC-8×N53-2)
Linkage analysis	ucPH.A6-2	A06		2.15527e+07	2.20303e+07		2.88		3.09			SSR, SRAP, STS and IFLP	Wang et al., 2015b [29]	DH population (KenC-8×N53-2)
Linkage analysis	ucPH.A6-3	A06		2.2649e+07	2.30161e+07		3.56		4.38			SSR, SRAP, STS and IFLP	Wang et al., 2015b [29]	DH population (KenC-8×N53-2)
Linkage analysis	ucPH.A6-4	A06		2.31097e+07	24325679		6.2		8.59			SSR, SRAP, STS and IFLP	Wang et al., 2015b [29]	DH population (KenC-8×N53-2)
Linkage analysis	ucPH.A6-5	A06		2.4457e+07	2.50571e+07		5.81		7.74			SSR, SRAP, STS and IFLP	Wang et al., 2015b [29]	DH population (KenC-8×N53-2)
Linkage analysis	ucPH.A6-6	A06		2.31097e+07	24325679		5.37		7.87			SSR, SRAP, STS and IFLP	Wang et al., 2015b [29]	DH population (KenC-8×N53-2)
Linkage analysis	ucPH.A6-7	A06		2.4457e+07	2.50571e+07		3.45		4.12			SSR, SRAP, STS and IFLP	Wang et al., 2015b [29]	DH population (KenC-8×N53-2)
Linkage analysis	ucPH.A7	A07		2.19484e+07	2.22743e+07		2.6		2.76			SSR, SRAP, STS and IFLP	Wang et al., 2015b [29]	DH population (KenC-8×N53-2)
Linkage analysis	ucPH.A10-1	A10		0	1961992		4.66		4.66			SSR, SRAP, STS and IFLP	Wang et al., 2015b [29]	DH population (KenC-8×N53-2)
Linkage analysis	ucPH.A10-2	A10		6756885	8257241		3.18		4.04			SSR, SRAP, STS and IFLP	Wang et al., 2015b [29]	DH population (KenC-8×N53-2)
Linkage analysis	ucPH.A10-3	A10		7.73479e+06	9.45177e+06		4.75		4.73			SSR, SRAP, STS and IFLP	Wang et al., 2015b [29]	DH population (KenC-8×N53-2)
Linkage analysis	ucPH.A10-4	A10		1.05555e+07	10960262		4.8		4.49			SSR, SRAP, STS and IFLP	Wang et al., 2015b [29]	DH population (KenC-8×N53-2)
Linkage analysis	ucPH.A10-5	A10		12612321	1.27175e+07		7.59		10.19			SSR, SRAP, STS and IFLP	Wang et al., 2015b [29]	DH population (KenC-8×N53-2)
Linkage analysis	ucPH.A10-6	A10		1.34229e+07	13712925		7.73		11.23			SSR, SRAP, STS and IFLP	Wang et al., 2015b [29]	DH population (KenC-8×N53-2)
Linkage analysis	ucPH.C1-1	C01		7.92111e+06	21935046		2.8		3.32			SSR, SRAP, STS and IFLP	Wang et al., 2015b [29]	DH population (KenC-8×N53-2)
Linkage analysis	ucPH.C2-1	C02		46860611	49684298		2.85		3.11			SSR, SRAP, STS and IFLP	Wang et al., 2015b [29]	DH population (KenC-8×N53-2)
Linkage analysis	ucPH.C2-2	C02		16232799	35321804		3.78		4.39			SSR, SRAP, STS and IFLP	Wang et al., 2015b [29]	DH population (KenC-8×N53-2)
Linkage analysis	ucPH.C3-2	C03		7676666	9677448		4.02		4.8			SSR, SRAP, STS and IFLP	Wang et al., 2015b [29]	DH population (KenC-8×N53-2)
Linkage analysis	ucPH.C5-1	C05		39749320	40104339		5.9		5.49			SSR, SRAP, STS and IFLP	Wang et al., 2015b [29]	DH population (KenC-8×N53-2)
Linkage analysis	ucPH.C5-2	C05		36604430	40389690		3.62		4.79			SSR, SRAP, STS and IFLP	Wang et al., 2015b [29]	DH population (KenC-8×N53-2)
Linkage analysis	ucPH.C6-1	C06		6134015	13138592		3.61		4.01			SSR, SRAP, STS and IFLP	Wang et al., 2015b [29]	DH population (KenC-8×N53-2)
Linkage analysis	ucPH.C6-3	C06		28634689	32025815		14.71		17.72			SSR, SRAP, STS and IFLP	Wang et al., 2015b [29]	DH population (KenC-8×N53-2)
Linkage analysis	ucPH.C6-4	C06		33937315	34224001		12.94		17.93			SSR, SRAP, STS and IFLP	Wang et al., 2015b [29]	DH population (KenC-8×N53-2)
Linkage analysis	ucPH.C6-5	C06		30737457	32964788		8.58		11.8			SSR, SRAP, STS and IFLP	Wang et al., 2015b [29]	DH population (KenC-8×N53-2)
Linkage analysis	ucPH.C9-1	C09		0	166742		7.38		9.4			SSR, SRAP, STS and IFLP	Wang et al., 2015b [29]	DH population (KenC-8×N53-2)
Linkage analysis	ucPH.C9-2	C09		0	166742		7.21		8.83			SSR, SRAP, STS and IFLP	Wang et al., 2015b [29]	DH population (KenC-8×N53-2)
Linkage analysis	ucPH.C9-3	C09		166742	766437		7.21		8.38			SSR, SRAP, STS and IFLP	Wang et al., 2015b [29]	DH population (KenC-8×N53-2)
Linkage analysis	ucPH.C9-4	C09		6003028	6120689		6.92		8.74			SSR, SRAP, STS and IFLP	Wang et al., 2015b [29]	DH population (KenC-8×N53-2)
Linkage analysis	ucPH.C9-5	C09		6589206	6723878		4.4		5.76			SSR, SRAP, STS and IFLP	Wang et al., 2015b [29]	DH population (KenC-8×N53-2)
Linkage analysis	ucPH.C9-6	C09		15141548	28833248		4.88		5.92			SSR, SRAP, STS and IFLP	Wang et al., 2015b [29]	DH population (KenC-8×N53-2)
Linkage analysis	cPH.A1-1	A01		5.07849e+06	6971413		4.47		6.35			SSR, SRAP, STS and IFLP	Wang et al., 2015b [29]	DH population (KenC-8×N53-2)
Linkage analysis	cPH.A1-2	A01		2.06551e+07	2.24505e+07		3.91		5.93			SSR, SRAP, STS and IFLP	Wang et al., 2015b [29]	DH population (KenC-8×N53-2)
Linkage analysis	cPH.A2-1	A02		1.73575e+06	2.0603e+06		2.9		4.03			SSR, SRAP, STS and IFLP	Wang et al., 2015b [29]	DH population (KenC-8×N53-2)
Linkage analysis	cPH.A2-2	A02		2.07614e+06	7050354		4.19		5.13			SSR, SRAP, STS and IFLP	Wang et al., 2015b [29]	DH population (KenC-8×N53-2)
Linkage analysis	cPH.A3-1	A03		2.29465e+06	3.00769e+06		5.23		8.16			SSR, SRAP, STS and IFLP	Wang et al., 2015b [29]	DH population (KenC-8×N53-2)
Linkage analysis	cPH.A3-2	A03		3.04841e+06	3.38425e+06		4.59		5.32			SSR, SRAP, STS and IFLP	Wang et al., 2015b [29]	DH population (KenC-8×N53-2)
Linkage analysis	cPH.A3-3	A03		3.5622e+06	6454328		4.8		5.37			SSR, SRAP, STS and IFLP	Wang et al., 2015b [29]	DH population (KenC-8×N53-2)
Linkage analysis	cPH.A3-4	A03		7913877	15863620		2.68		5.08			SSR, SRAP, STS and IFLP	Wang et al., 2015b [29]	DH population (KenC-8×N53-2)
Linkage analysis	cPH.A3-5	A03		16139843	19027139		3.51		4.73			SSR, SRAP, STS and IFLP	Wang et al., 2015b [29]	DH population (KenC-8×N53-2)
Linkage analysis	cPH.A3-6	A03		20351745	20765225		6.29		7.46			SSR, SRAP, STS and IFLP	Wang et al., 2015b [29]	DH population (KenC-8×N53-2)
Linkage analysis	cPH.A3-7	A03		24651704	2.47726e+07		9.16		10.98			SSR, SRAP, STS and IFLP	Wang et al., 2015b [29]	DH population (KenC-8×N53-2)
Linkage analysis	cPH.A3-8	A03		2.49241e+07	2.56327e+07		2.77		3.94			SSR, SRAP, STS and IFLP	Wang et al., 2015b [29]	DH population (KenC-8×N53-2)
Linkage analysis	cPH.A3-9	A03		2.56647e+07	2.74077e+07		3.96		6.21			SSR, SRAP, STS and IFLP	Wang et al., 2015b [29]	DH population (KenC-8×N53-2)
Linkage analysis	cPH.A4-2	A04		15410147	16679386		2.79		4.84			SSR, SRAP, STS and IFLP	Wang et al., 2015b [29]	DH population (KenC-8×N53-2)
Linkage analysis	cPH.A4-3	A04		1.44755e+07	1.49347e+07		2.52		3.6			SSR, SRAP, STS and IFLP	Wang et al., 2015b [29]	DH population (KenC-8×N53-2)
Linkage analysis	cPH.A6-1	A06		2.2003e+06	2.68065e+06		2.93		4.19			SSR, SRAP, STS and IFLP	Wang et al., 2015b [29]	DH population (KenC-8×N53-2)
Linkage analysis	cPH.A6-2	A06		20085104	2.13709e+07		2.5		3.68			SSR, SRAP, STS and IFLP	Wang et al., 2015b [29]	DH population (KenC-8×N53-2)
Linkage analysis	cPH.A6-3	A06		2.15527e+07	2.2649e+07		5.21		7.81			SSR, SRAP, STS and IFLP	Wang et al., 2015b [29]	DH population (KenC-8×N53-2)
Linkage analysis	cPH.A6-4	A06		2.30161e+07	2.31097e+07		3.22		4.49			SSR, SRAP, STS and IFLP	Wang et al., 2015b [29]	DH population (KenC-8×N53-2)
Linkage analysis	cPH.A6-5	A06		24325679	2.47704e+07		3.22		3.33			SSR, SRAP, STS and IFLP	Wang et al., 2015b [29]	DH population (KenC-8×N53-2)
Linkage analysis	cPH.A7-1	A07		3.71268e+06	5573449		2.81		3.89			SSR, SRAP, STS and IFLP	Wang et al., 2015b [29]	DH population (KenC-8×N53-2)
Linkage analysis	cPH.A7-2	A07		7618423	1.20677e+07		2.68		4.2			SSR, SRAP, STS and IFLP	Wang et al., 2015b [29]	DH population (KenC-8×N53-2)
Linkage analysis	cPH.A7-3	A07		1.26625e+07	1.41322e+07		3.3		5.24			SSR, SRAP, STS and IFLP	Wang et al., 2015b [29]	DH population (KenC-8×N53-2)
Linkage analysis	cPH.A10-1	A10		0	1961992		3.73		3.96			SSR, SRAP, STS and IFLP	Wang et al., 2015b [29]	DH population (KenC-8×N53-2)
Linkage analysis	cPH.A10-2	A10		7131397	8257241		4.15		4.1			SSR, SRAP, STS and IFLP	Wang et al., 2015b [29]	DH population (KenC-8×N53-2)
Linkage analysis	cPH.A10-3	A10		12612321	1.29695e+07		6.19		8.47			SSR, SRAP, STS and IFLP	Wang et al., 2015b [29]	DH population (KenC-8×N53-2)
Linkage analysis	cPH.A10-4	A10		1.34229e+07	14837253		4.11		6.75			SSR, SRAP, STS and IFLP	Wang et al., 2015b [29]	DH population (KenC-8×N53-2)
Linkage analysis	cPH.C1-1	C01		3639202	4.56028e+06		3.98		5.9			SSR, SRAP, STS and IFLP	Wang et al., 2015b [29]	DH population (KenC-8×N53-2)
Linkage analysis	cPH.C1-2	C01		5.7354e+06	6.78125e+06		2.91		4.5			SSR, SRAP, STS and IFLP	Wang et al., 2015b [29]	DH population (KenC-8×N53-2)
Linkage analysis	cPH.C2-1	C02		46860611	49684298		6.04		10.51			SSR, SRAP, STS and IFLP	Wang et al., 2015b [29]	DH population (KenC-8×N53-2)
Linkage analysis	cPH.C2-2	C02		14940693	26166290		3.86		5.3			SSR, SRAP, STS and IFLP	Wang et al., 2015b [29]	DH population (KenC-8×N53-2)
Linkage analysis	cPH.C2-3	C02		3952763	4437961		4.31		5.93			SSR, SRAP, STS and IFLP	Wang et al., 2015b [29]	DH population (KenC-8×N53-2)
Linkage analysis	cPH.C3-1	C03		9667304	18208404		2.62		3.44			SSR, SRAP, STS and IFLP	Wang et al., 2015b [29]	DH population (KenC-8×N53-2)
Linkage analysis	cPH.C3-2	C03		20456168	21372708		3.01		5.21			SSR, SRAP, STS and IFLP	Wang et al., 2015b [29]	DH population (KenC-8×N53-2)
Linkage analysis	cPH.C3-3	C03		48635440	57133518		3.45		4.58			SSR, SRAP, STS and IFLP	Wang et al., 2015b [29]	DH population (KenC-8×N53-2)
Linkage analysis	cPH.C5	C05		39749320	40104339		5.17		5.36			SSR, SRAP, STS and IFLP	Wang et al., 2015b [29]	DH population (KenC-8×N53-2)
Linkage analysis	cPH.C6-3	C06		28634689	32025815		7.76		10.59			SSR, SRAP, STS and IFLP	Wang et al., 2015b [29]	DH population (KenC-8×N53-2)
Linkage analysis	cPH.C6-4	C06		30737457	32964788		5.05		9.5			SSR, SRAP, STS and IFLP	Wang et al., 2015b [29]	DH population (KenC-8×N53-2)
Linkage analysis	cPH.C9-1	C09		0	1596152		6.02		7.45			SSR, SRAP, STS and IFLP	Wang et al., 2015b [29]	DH population (KenC-8×N53-2)
Linkage analysis	cPH.C9-2	C09		5756366	6443902		3.08		3.54			SSR, SRAP, STS and IFLP	Wang et al., 2015b [29]	DH population (KenC-8×N53-2)
Linkage analysis	qPH.A1-1	A01		5.07849e+06	6235965							SSR, SRAP, STS and IFLP	Wang et al., 2015b [29]	DH population (KenC-8×N53-2)
Linkage analysis	qPH.A1-2	A01		6235965	6971413							SSR, SRAP, STS and IFLP	Wang et al., 2015b [29]	DH population (KenC-8×N53-2)
Linkage analysis	qPH.A1-3	A01		2.12238e+07	2.24505e+07							SSR, SRAP, STS and IFLP	Wang et al., 2015b [29]	DH population (KenC-8×N53-2)
Linkage analysis	qPH.A2-1	A02		1.73575e+06	2.0603e+06							SSR, SRAP, STS and IFLP	Wang et al., 2015b [29]	DH population (KenC-8×N53-2)
Linkage analysis	qPH.A2-2	A02		2.07614e+06	4546952							SSR, SRAP, STS and IFLP	Wang et al., 2015b [29]	DH population (KenC-8×N53-2)
Linkage analysis	qPH.A3-1	A03		2.55405e+06	3.00769e+06							SSR, SRAP, STS and IFLP	Wang et al., 2015b [29]	DH population (KenC-8×N53-2)
Linkage analysis	qPH.A3-2	A03		3.1117e+06	3.38425e+06							SSR, SRAP, STS and IFLP	Wang et al., 2015b [29]	DH population (KenC-8×N53-2)
Linkage analysis	qPH.A3-3	A03		3776322	4246616							SSR, SRAP, STS and IFLP	Wang et al., 2015b [29]	DH population (KenC-8×N53-2)
Linkage analysis	qPH.A3-4	A03		10777900	14776085							SSR, SRAP, STS and IFLP	Wang et al., 2015b [29]	DH population (KenC-8×N53-2)
Linkage analysis	qPH.A3-5	A03		15863425	19026892							SSR, SRAP, STS and IFLP	Wang et al., 2015b [29]	DH population (KenC-8×N53-2)
Linkage analysis	qPH.A3-6	A03		17916040	20351745							SSR, SRAP, STS and IFLP	Wang et al., 2015b [29]	DH population (KenC-8×N53-2)
Linkage analysis	qPH.A3-7	A03		20765225	21477892							SSR, SRAP, STS and IFLP	Wang et al., 2015b [29]	DH population (KenC-8×N53-2)
Linkage analysis	qPH.A3-8	A03		2.49862e+07	2.52791e+07							SSR, SRAP, STS and IFLP	Wang et al., 2015b [29]	DH population (KenC-8×N53-2)
Linkage analysis	qPH.A3-9	A03		2.56647e+07	26819134							SSR, SRAP, STS and IFLP	Wang et al., 2015b [29]	DH population (KenC-8×N53-2)
Linkage analysis	qPH.A3-10	A03		2.55451e+07	2.73866e+07							SSR, SRAP, STS and IFLP	Wang et al., 2015b [29]	DH population (KenC-8×N53-2)
Linkage analysis	qPH.A4-2	A04		15380070	15410147							SSR, SRAP, STS and IFLP	Wang et al., 2015b [29]	DH population (KenC-8×N53-2)
Linkage analysis	qPH.A4-3	A04		1.30332e+07	1.49347e+07							SSR, SRAP, STS and IFLP	Wang et al., 2015b [29]	DH population (KenC-8×N53-2)
Linkage analysis	qPH.A6-1	A06		2.2003e+06	2.68065e+06							SSR, SRAP, STS and IFLP	Wang et al., 2015b [29]	DH population (KenC-8×N53-2)
Linkage analysis	qPH.A6-2	A06		3362996	5068034							SSR, SRAP, STS and IFLP	Wang et al., 2015b [29]	DH population (KenC-8×N53-2)
Linkage analysis	qPH.A6-3	A06		11135764	20010621							SSR, SRAP, STS and IFLP	Wang et al., 2015b [29]	DH population (KenC-8×N53-2)
Linkage analysis	qPH.A6-4	A06		20085104	2.05533e+07							SSR, SRAP, STS and IFLP	Wang et al., 2015b [29]	DH population (KenC-8×N53-2)
Linkage analysis	qPH.A6-5	A06		2.13709e+07	2.20303e+07							SSR, SRAP, STS and IFLP	Wang et al., 2015b [29]	DH population (KenC-8×N53-2)
Linkage analysis	qPH.A6-6	A06		2.2649e+07	2.30161e+07							SSR, SRAP, STS and IFLP	Wang et al., 2015b [29]	DH population (KenC-8×N53-2)
Linkage analysis	qPH.A6-7	A06		2.31097e+07	24325679							SSR, SRAP, STS and IFLP	Wang et al., 2015b [29]	DH population (KenC-8×N53-2)
Linkage analysis	qPH.A6-8	A06		2.4457e+07	2.50571e+07							SSR, SRAP, STS and IFLP	Wang et al., 2015b [29]	DH population (KenC-8×N53-2)
Linkage analysis	qPH.A7-1	A07		4.48155e+06	5573449							SSR, SRAP, STS and IFLP	Wang et al., 2015b [29]	DH population (KenC-8×N53-2)
Linkage analysis	qPH.A7-2	A07		7.55702e+06	9270023							SSR, SRAP, STS and IFLP	Wang et al., 2015b [29]	DH population (KenC-8×N53-2)
Linkage analysis	qPH.A7-3	A07		11389640	1.41322e+07							SSR, SRAP, STS and IFLP	Wang et al., 2015b [29]	DH population (KenC-8×N53-2)
Linkage analysis	qPH.A7-4	A07		2.13809e+07	2.22743e+07							SSR, SRAP, STS and IFLP	Wang et al., 2015b [29]	DH population (KenC-8×N53-2)
Linkage analysis	qPH.A10-1	A10		0	1961992							SSR, SRAP, STS and IFLP	Wang et al., 2015b [29]	DH population (KenC-8×N53-2)
Linkage analysis	qPH.A10-2	A10		6756885	8257241							SSR, SRAP, STS and IFLP	Wang et al., 2015b [29]	DH population (KenC-8×N53-2)
Linkage analysis	qPH.A10-3	A10		7131397	8257241							SSR, SRAP, STS and IFLP	Wang et al., 2015b [29]	DH population (KenC-8×N53-2)
Linkage analysis	qPH.A10-4	A10		7.73479e+06	9.45177e+06							SSR, SRAP, STS and IFLP	Wang et al., 2015b [29]	DH population (KenC-8×N53-2)
Linkage analysis	qPH.A10-5	A10		1.05555e+07	10960262							SSR, SRAP, STS and IFLP	Wang et al., 2015b [29]	DH population (KenC-8×N53-2)
Linkage analysis	qPH.A10-6	A10		12612321	1.28068e+07							SSR, SRAP, STS and IFLP	Wang et al., 2015b [29]	DH population (KenC-8×N53-2)
Linkage analysis	qPH.A10-7	A10		1.34319e+07	13712925							SSR, SRAP, STS and IFLP	Wang et al., 2015b [29]	DH population (KenC-8×N53-2)
Linkage analysis	qPH.C1-1	C01		3639202	5.7354e+06							SSR, SRAP, STS and IFLP	Wang et al., 2015b [29]	DH population (KenC-8×N53-2)
Linkage analysis	qPH.C1-2	C01		5910299	8.13759e+06							SSR, SRAP, STS and IFLP	Wang et al., 2015b [29]	DH population (KenC-8×N53-2)
Linkage analysis	qPH.C1-3	C01		11359228	33270624							SSR, SRAP, STS and IFLP	Wang et al., 2015b [29]	DH population (KenC-8×N53-2)
Linkage analysis	qPH.C2-1	C02		46860611	49078387							SSR, SRAP, STS and IFLP	Wang et al., 2015b [29]	DH population (KenC-8×N53-2)
Linkage analysis	qPH.C2-2	C02		28627621	39888133							SSR, SRAP, STS and IFLP	Wang et al., 2015b [29]	DH population (KenC-8×N53-2)
Linkage analysis	qPH.C2-3	C02		16232799	26166290							SSR, SRAP, STS and IFLP	Wang et al., 2015b [29]	DH population (KenC-8×N53-2)
Linkage analysis	qPH.C2-4	C02		3952763	4437961							SSR, SRAP, STS and IFLP	Wang et al., 2015b [29]	DH population (KenC-8×N53-2)
Linkage analysis	qPH.C3-2	C03		7676666	9677448							SSR, SRAP, STS and IFLP	Wang et al., 2015b [29]	DH population (KenC-8×N53-2)
Linkage analysis	qPH.C3-3	C03		18208404	21281808							SSR, SRAP, STS and IFLP	Wang et al., 2015b [29]	DH population (KenC-8×N53-2)
Linkage analysis	qPH.C3-4	C03		24053353	31833268							SSR, SRAP, STS and IFLP	Wang et al., 2015b [29]	DH population (KenC-8×N53-2)
Linkage analysis	qPH.C3-5	C03		53747212	57127563							SSR, SRAP, STS and IFLP	Wang et al., 2015b [29]	DH population (KenC-8×N53-2)
Linkage analysis	qPH.C5-1	C05		39749320	40104339							SSR, SRAP, STS and IFLP	Wang et al., 2015b [29]	DH population (KenC-8×N53-2)
Linkage analysis	qPH.C5-2	C05		36604430	40389690							SSR, SRAP, STS and IFLP	Wang et al., 2015b [29]	DH population (KenC-8×N53-2)
Linkage analysis	qPH.C6-1	C06		6134015	13138592							SSR, SRAP, STS and IFLP	Wang et al., 2015b [29]	DH population (KenC-8×N53-2)
Linkage analysis	qPH.C6-3	C06		28634689	32025815							SSR, SRAP, STS and IFLP	Wang et al., 2015b [29]	DH population (KenC-8×N53-2)
Linkage analysis	qPH.C6-4	C06		32964788	33937315							SSR, SRAP, STS and IFLP	Wang et al., 2015b [29]	DH population (KenC-8×N53-2)
Linkage analysis	qPH.C6-5	C06		30735252	30737457							SSR, SRAP, STS and IFLP	Wang et al., 2015b [29]	DH population (KenC-8×N53-2)
Linkage analysis	qPH.C9-1	C09		0	166742							SSR, SRAP, STS and IFLP	Wang et al., 2015b [29]	DH population (KenC-8×N53-2)
Linkage analysis	qPH.C9-2	C09		0	166742							SSR, SRAP, STS and IFLP	Wang et al., 2015b [29]	DH population (KenC-8×N53-2)
Linkage analysis	qPH.C9-3	C09		166742	766437							SSR, SRAP, STS and IFLP	Wang et al., 2015b [29]	DH population (KenC-8×N53-2)
Linkage analysis	qPH.C9-4	C09		6003028	6120689							SSR, SRAP, STS and IFLP	Wang et al., 2015b [29]	DH population (KenC-8×N53-2)
Linkage analysis	qPH.C9-5	C09		6589206	6723878							SSR, SRAP, STS and IFLP	Wang et al., 2015b [29]	DH population (KenC-8×N53-2)
Linkage analysis	qPH.C9-6	C09		15141548	28833248							SSR, SRAP, STS and IFLP	Wang et al., 2015b [29]	DH population (KenC-8×N53-2)
