# Supplementary material for: Genome-Wide Association Study Reveals Candidate Genes Regulating Plant Height and First-Branch Height in Brassica napus
Source: Int J Mol Sci. 2025 May 26;26(11):5090. doi: 10.3390/ijms26115090 (PMC12155442; doi:10.3390/ijms26115090)
Supplement: Supplementary file 1 [file ijms-26-05090-s001.zip › Table S6 Peak SNP allele frequency.xlsx]

## Sheet: Sheet1
Table S6. Peak SNP allele frequency
Traits	Peak SNP	Alleles	First alleles(left)	Second alleles(right)
PH	BnaA05-10548428	AA-AG	106	14
	BnaC02-18337869	CC-CT	102	21
	BnaC04-12197885	GG-AG	106	16
	BnaA09-2924514	GG-GT	98	20
	BnaC09-59839160	GG-AG	91	29
	BnaC02-16618291	CC-CT	106	15
FBH	BnaC09-63013469	AA-AT	90	30
	BnaC08-29359078	TT-TA	94	26
	BnaC03-23338108	TAACTGAACCC-T	107	17
	BnaA03-26669703	TT-TG	101	22
	BnaA10-417971	GG-GA	109	16
	BnaC02-16618291	CC-CT	111	12
	BnaC07-55737736	TA-T	105	18
	BnaC01-1292356	CC-CG	101	21
	BnaC05-566653	AA-AG	107	14
