# Supplementary material for: Genome-Wide Association Study Reveals Candidate Genes Regulating Plant Height and First-Branch Height in Brassica napus
Source: Int J Mol Sci. 2025 May 26;26(11):5090. doi: 10.3390/ijms26115090 (PMC12155442; doi:10.3390/ijms26115090)
Supplement: Supplementary file 1 [file ijms-26-05090-s001.zip › Table S7. Overlap of QTLs for PH and FBH in B. napus from Multiple Studies.xlsx]

## Sheet: Sheet1
Table S7. Overlap of QTLs for PH and FBH in B. napus from Multiple Studies
Overlap QTL name	Chr	Physic position(bp)	Traits	Supporting Reference
qBnFBH.A06	A06	42775086	FBH	Guo, 2020
qBnFBH.C08.1	C08	17906542	FBH	Guo, 2020
qBnPH.A03	A03	26668095	PH	Wang, et al. 2015b
qBnPH.A09	A09	2924514	PH	Sun, et al. 2016; Guo, 2020
qBnPH.C02.1	C02	16618291	PH	Wang, et al. 2015b
qBnPH.C02.2	C02	18325630	PH	Wang, et al. 2015b
qBnPH.C02.3	C02	18337869	PH	Wang, et al. 2015b
qBnPH.C07	C07	32385849	PH	Zhang, et al. 2007; Guo, 2020
